# Supplementary material for: 2-Phenyl-3-(phenyl­sulfin­yl)naphtho[1,2-b]furan
Source: Acta Crystallogr Sect E Struct Rep Online. 2009 Jun 20;65(Pt 7):o1641. doi: 10.1107/S1600536809023101 (PMC2969341; doi:10.1107/S1600536809023101)
Supplement: Supplementary file 2 [file e-65-o1641-Isup2.hkl]

# 
# h,k,l, Fc-squared, Fo-squared, sigma(Fo-squared) and status flag 
# 
data_I
_shelx_title ' 09P IN P2(1)/N' 
_shelx_refln_list_code          4 
_shelx_F_calc_maximum      259.14 
_exptl_crystal_F_000       768.00 
_reflns_d_resolution_high  0.7828 
 
loop_ 
 _symmetry_equiv_pos_as_xyz 
 'x, y, z' 
 '-x+1/2, y+1/2, -z+1/2' 
 '-x, -y, -z' 
 'x-1/2, -y-1/2, z-1/2' 
 
_cell_length_a    10.1230 
_cell_length_b    14.1090 
_cell_length_c    12.4100 
_cell_angle_alpha  90.000 
_cell_angle_beta   99.743 
_cell_angle_gamma  90.000 
 
_shelx_F_squared_multiplier     1.000 
 
loop_ 
 _refln_index_h 
 _refln_index_k 
 _refln_index_l 
 _refln_F_squared_calc 
 _refln_F_squared_meas 
 _refln_F_squared_sigma 
 _refln_observed_status 
   2   0   0     6878.72     6317.55    213.99 o 
   4   0   0     5963.26     5415.54    336.44 o 
   6   0   0     1591.56     1465.39    108.34 o 
   8   0   0     1470.47     1354.63     35.71 o 
  10   0   0     1324.75     1279.34     60.33 o 
  12   0   0       72.35      107.82     29.52 o 
   1   1   0     1232.75     1215.25     56.05 o 
   2   1   0       21.19       21.46      3.18 o 
   3   1   0        1.82        1.46      3.18 o 
   4   1   0     1155.28     1069.73     67.14 o 
   5   1   0      516.81      565.16     32.95 o 
   6   1   0      556.09      508.16     21.01 o 
   7   1   0     1305.45     1151.20     40.91 o 
   8   1   0      371.06      367.04     13.96 o 
   9   1   0      444.76      427.90     17.26 o 
  10   1   0        0.16        7.85      9.52 o 
  11   1   0       30.92       48.39     11.41 o 
  12   1   0       12.60       19.44     16.77 o 
   0   2   0     2801.94     2507.29    166.87 o 
   1   2   0       62.51       68.23      2.89 o 
   2   2   0     7964.28     7554.90    236.92 o 
   3   2   0      125.37      118.53      6.41 o 
   4   2   0      188.71      155.09      7.25 o 
   5   2   0      902.85      908.98     33.57 o 
   6   2   0        4.08        3.71      6.07 o 
   7   2   0      174.27      207.98     10.49 o 
   8   2   0      638.80      611.54     16.69 o 
   9   2   0      406.65      394.69     14.65 o 
  10   2   0        4.51        6.76      9.40 o 
  11   2   0        0.59      -10.01      9.57 o 
  12   2   0       61.12       71.39     15.00 o 
   1   3   0     1355.88     1291.52     54.44 o 
   2   3   0      270.59      246.46     10.67 o 
   3   3   0        3.95        1.55      4.49 o 
   4   3   0        8.34       -0.38      4.59 o 
   5   3   0      862.14      788.33     29.59 o 
   6   3   0      349.00      368.23     14.94 o 
   7   3   0     1035.57      893.95     37.82 o 
   8   3   0       11.80       -0.32      7.49 o 
   9   3   0       77.83      102.18     11.25 o 
  10   3   0        8.52       -1.76      8.57 o 
  11   3   0      228.65      278.88     17.78 o 
  12   3   0       20.61       22.67     13.36 o 
   0   4   0     1408.90     1361.32    107.18 o 
   1   4   0      870.07      795.56     26.34 o 
   2   4   0      155.16      131.41      5.51 o 
   3   4   0     1963.22     1942.59     56.40 o 
   4   4   0      560.64      532.09     20.40 o 
   5   4   0       67.13       81.80      7.78 o 
   6   4   0        0.61        0.83      6.98 o 
   7   4   0      130.79      145.96     10.71 o 
   8   4   0      206.29      206.05     18.22 o 
   9   4   0      442.27      417.76     15.26 o 
  10   4   0       16.97       12.67      8.83 o 
  11   4   0      125.96      155.03     15.44 o 
  12   4   0        9.88       34.87     14.41 o 
   1   5   0      916.42      866.24     43.66 o 
   2   5   0      235.72      244.53     12.20 o 
   3   5   0      243.17      224.65      6.75 o 
   4   5   0        0.29       -2.87      4.98 o 
   5   5   0      420.49      395.65     18.77 o 
   6   5   0      177.53      205.34     11.07 o 
   7   5   0      700.90      648.75     31.65 o 
   8   5   0       50.04       67.68      9.81 o 
   9   5   0      151.05      190.43     15.29 o 
  10   5   0        2.31       18.22      9.18 o 
  11   5   0      374.92      412.46     18.98 o 
  12   5   0       27.05       57.25     11.78 o 
   0   6   0      285.94      370.61     54.87 o 
   1   6   0      402.14      374.05     19.20 o 
   2   6   0       80.06       65.76      5.92 o 
   3   6   0     2138.80     2105.50    111.07 o 
   4   6   0      148.99      170.99      8.85 o 
   5   6   0        3.66        4.37      6.20 o 
   6   6   0      405.06      402.79     24.36 o 
   7   6   0       46.78       51.42      9.24 o 
   8   6   0       13.74        9.01      8.23 o 
   9   6   0       56.87       63.18     10.60 o 
  10   6   0        7.05       25.67     12.09 o 
  11   6   0       42.49       59.26     12.07 o 
  12   6   0       41.36       45.35     13.89 o 
   1   7   0      403.95      358.95     14.33 o 
   2   7   0      705.23      726.50     47.24 o 
   3   7   0        9.83       19.39      5.74 o 
   4   7   0      574.75      638.65     25.11 o 
   5   7   0      820.30      738.62     24.40 o 
   6   7   0      120.00      164.56     13.63 o 
   7   7   0      214.56      223.13     12.81 o 
   8   7   0     1039.28      946.77     49.13 o 
   9   7   0      916.98      846.46     55.51 o 
  10   7   0      188.06      218.81     23.80 o 
  11   7   0       58.92       93.41     22.61 o 
   0   8   0       28.21       31.93     11.57 o 
   1   8   0     2411.12     2540.40    146.25 o 
   2   8   0      269.64      242.23     12.10 o 
   3   8   0      886.02      823.80     48.93 o 
   4   8   0      155.15      172.99     17.05 o 
   5   8   0       17.96        8.04      8.32 o 
   6   8   0       56.98       70.01     11.06 o 
   7   8   0      356.57      346.09     16.06 o 
   8   8   0       36.52       31.72     10.12 o 
   9   8   0      229.91      224.42     16.52 o 
  10   8   0        5.32       29.64     15.81 o 
  11   8   0      109.29      164.01     21.55 o 
   1   9   0       41.24       45.78      9.62 o 
   2   9   0      599.87      603.30     42.61 o 
   3   9   0     1236.13     1098.64     66.89 o 
   4   9   0       50.88       47.91      9.59 o 
   5   9   0      253.75      238.32     14.05 o 
   6   9   0      663.42      588.51     41.23 o 
   7   9   0      932.56      897.24     54.38 o 
   8   9   0        2.70        1.66     11.70 o 
   9   9   0       13.92       22.90     10.52 o 
  10   9   0       15.80        3.64     11.77 o 
  11   9   0      144.38      196.25     22.69 o 
   0  10   0        0.22        1.75     12.95 o 
   1  10   0       72.13       81.82     13.80 o 
   2  10   0      711.80      578.77     53.08 o 
   3  10   0        1.03        0.26      8.91 o 
   4  10   0       14.40        7.07     11.87 o 
   5  10   0       56.37       52.17     10.26 o 
   6  10   0       18.39       16.99      9.74 o 
   7  10   0      201.14      209.48     14.63 o 
   8  10   0      137.38      154.36     14.62 o 
   9  10   0      164.46      185.85     20.81 o 
  10  10   0        3.83       15.72     13.03 o 
   1  11   0       47.40       35.48     10.85 o 
   2  11   0       77.46       67.69     11.50 o 
   3  11   0      304.73      278.33     18.05 o 
   4  11   0       30.21       17.26     11.95 o 
   5  11   0      634.05      595.88     66.34 o 
   6  11   0       17.52        8.55     12.19 o 
   7  11   0      171.75      193.41     23.95 o 
   8  11   0       91.55      105.20     16.11 o 
   9  11   0      276.75      309.04     73.17 o 
  10  11   0       95.07       73.55     19.45 o 
   0  12   0      793.29      696.65    117.77 o 
   1  12   0       15.49        6.05     10.46 o 
   2  12   0      567.42      475.99     29.55 o 
   3  12   0      124.73      136.94     22.18 o 
   4  12   0       50.07       57.40     13.48 o 
   5  12   0       34.68       20.27     12.46 o 
   6  12   0        0.01       -3.63     11.37 o 
   7  12   0        1.95       -6.87     11.11 o 
   8  12   0       46.09       76.86     16.68 o 
   9  12   0       20.87       20.28     15.91 o 
   1  13   0       15.24       10.43     10.63 o 
   2  13   0        0.50        3.10      9.55 o 
   3  13   0      135.17      151.75     16.90 o 
   4  13   0       92.91       61.17     14.33 o 
   5  13   0       22.50       16.69     12.77 o 
   6  13   0      248.16      215.29     20.33 o 
   7  13   0      103.51      141.50     18.30 o 
   8  13   0       33.45       34.40     30.49 o 
   0  14   0     1790.35     1516.94    263.46 o 
   1  14   0      320.35      314.35     30.66 o 
   2  14   0       49.80       48.49     13.73 o 
   3  14   0        0.30      -12.71     11.63 o 
   4  14   0      174.20      169.40     17.93 o 
   5  14   0      101.20      115.78     24.26 o 
   6  14   0       57.61       74.81     16.57 o 
   7  14   0        7.00        9.05     19.08 o 
   8  14   0       22.39       27.42     18.81 o 
   1  15   0      258.86      238.06     25.10 o 
   2  15   0       67.60       61.56     15.23 o 
   3  15   0       30.80       11.26     15.20 o 
   4  15   0       40.21       31.46     13.72 o 
   5  15   0      113.22      130.39     26.00 o 
   6  15   0       11.42       13.16     14.30 o 
   7  15   0        1.87       35.42     28.11 o 
   0  16   0        0.04       -1.50     14.60 o 
   1  16   0      436.06      424.03     30.61 o 
   2  16   0     1558.20     1398.54    143.85 o 
   3  16   0      175.44      164.95     22.39 o 
   4  16   0      382.55      396.74     23.16 o 
   5  16   0      151.92      182.40     19.43 o 
   1  17   0       12.88       45.11     16.07 o 
   2  17   0      200.26      221.05     30.32 o 
   3  17   0       64.05       57.67     15.49 o 
   4  17   0       29.78       33.27     15.77 o 
   0  18   0       29.10       62.25     26.31 o 
 -11   0   1      208.87      258.65     37.87 o 
  -9   0   1      897.46      793.30     29.87 o 
  -7   0   1       20.51       -0.86      8.33 o 
  -5   0   1      160.61      167.62      8.25 o 
  -3   0   1     2127.22     1995.99     21.77 o 
   1   0   1     7875.94     7965.54    303.25 o 
   3   0   1      656.72      637.64     16.34 o 
   5   0   1      823.87      701.63     18.12 o 
   7   0   1       35.57       41.84     13.38 o 
   9   0   1       81.03       71.76     16.98 o 
  11   0   1      182.44      192.22     23.59 o 
 -12   1   1       27.00       24.16     32.09 o 
 -11   1   1      108.91       97.98     15.76 o 
 -10   1   1      154.97      172.58     14.75 o 
  -9   1   1       23.18       20.54      9.75 o 
  -8   1   1     1073.42     1010.91     29.40 o 
  -7   1   1      269.60      300.35     10.69 o 
  -6   1   1      163.03      145.39      6.74 o 
  -5   1   1     2544.39     2588.28     33.49 o 
  -4   1   1     4570.66     4453.37     70.86 o 
  -3   1   1      462.20      445.74     16.79 o 
  -2   1   1      667.53      744.93     33.67 o 
  -1   1   1     1321.49     1214.02     76.61 o 
   0   1   1       43.41       17.68      4.17 o 
   1   1   1    13530.21    13583.07    358.82 o 
   2   1   1      552.99      584.53     26.94 o 
   3   1   1       82.34      101.67      5.92 o 
   4   1   1      220.94      224.58     12.06 o 
   5   1   1      766.24      879.40     27.37 o 
   6   1   1       47.49       44.42      7.60 o 
   7   1   1      105.96      115.84     10.55 o 
   8   1   1       12.48       11.43      8.23 o 
   9   1   1      131.44      151.05     13.68 o 
  10   1   1       50.89       64.89     12.23 o 
  11   1   1       32.18       18.33     11.27 o 
  12   1   1       60.40       74.67     14.06 o 
 -12   2   1        1.19       -1.60     16.34 o 
 -11   2   1      127.04      175.36     18.29 o 
 -10   2   1        8.56        1.90      8.26 o 
  -9   2   1        3.62       -0.78      8.05 o 
  -8   2   1      557.33      509.18     15.40 o 
  -7   2   1      247.18      246.16     10.47 o 
  -6   2   1     1102.75     1066.73     60.94 o 
  -5   2   1       29.06       54.86      5.00 o 
  -4   2   1      210.88      228.09      6.32 o 
  -3   2   1      244.28      265.55     10.12 o 
  -2   2   1     7452.69     7356.15    316.74 o 
  -1   2   1     3005.45     2802.07    140.30 o 
   0   2   1     1178.34     1220.31     12.79 o 
   1   2   1     1414.15     1423.07     92.21 o 
   2   2   1      278.74      255.51     12.44 o 
   3   2   1     7226.02     6967.19    367.87 o 
   4   2   1      662.91      685.41     40.03 o 
   5   2   1      292.61      238.59     10.13 o 
   6   2   1      111.88      146.74      8.66 o 
   7   2   1        2.91       -8.76      6.44 o 
   8   2   1     1142.47     1075.12     23.35 o 
   9   2   1      269.95      256.55     13.60 o 
  10   2   1      141.54      139.28     14.49 o 
  11   2   1        2.35        1.46     10.04 o 
  12   2   1       15.97        8.03     13.08 o 
 -12   3   1        0.15       40.52     17.63 o 
 -11   3   1       11.11       17.21     12.32 o 
 -10   3   1       21.53       15.37      8.51 o 
  -9   3   1      244.16      244.64     12.69 o 
  -8   3   1      994.61      902.32     54.11 o 
  -7   3   1       46.14       43.80      8.64 o 
  -6   3   1     1238.95     1138.04     34.32 o 
  -5   3   1       25.60       21.34      6.15 o 
  -4   3   1     3141.83     3055.85     98.93 o 
  -3   3   1     2182.24     2229.02     52.76 o 
  -2   3   1     2810.55     2663.12     73.39 o 
  -1   3   1     6474.43     5718.69    396.25 o 
   0   3   1        1.06        2.26      2.83 o 
   1   3   1      127.58      118.87      5.44 o 
   2   3   1      160.97      146.90      5.38 o 
   3   3   1     1371.90     1386.23     70.94 o 
   4   3   1     3471.06     3475.08    145.51 o 
   5   3   1        5.21       -4.10      5.45 o 
   6   3   1      127.31      147.09     10.58 o 
   7   3   1       75.35       79.93     11.58 o 
   8   3   1      123.84      122.54     11.52 o 
   9   3   1      100.52       99.35     11.38 o 
  10   3   1      226.39      254.84     15.13 o 
  11   3   1        3.89       18.69     10.62 o 
  12   3   1        3.74       25.95     14.06 o 
 -12   4   1       48.42       84.15     34.02 o 
 -11   4   1        7.94       17.64      9.90 o 
 -10   4   1        5.26       18.79     10.21 o 
  -9   4   1       29.34       14.92     11.49 o 
  -8   4   1      101.42      105.87     10.66 o 
  -7   4   1        0.47        0.76      7.66 o 
  -6   4   1      243.70      231.01     11.00 o 
  -5   4   1        0.13       -5.66      5.46 o 
  -4   4   1     1195.28     1254.76     22.21 o 
  -3   4   1        3.69       12.57      4.73 o 
  -2   4   1        6.03        4.38      4.26 o 
  -1   4   1      431.26      449.38     22.63 o 
   0   4   1      213.33      214.19     10.03 o 
   1   4   1     1883.02     1724.74     83.14 o 
   2   4   1      164.93      160.82     10.37 o 
   3   4   1     4601.14     4322.18    181.21 o 
   4   4   1      781.15      842.31     40.86 o 
   5   4   1      433.80      402.23     21.45 o 
   6   4   1       19.48       35.27      7.98 o 
   7   4   1      894.96      831.69     42.30 o 
   8   4   1      321.30      336.53     16.12 o 
   9   4   1      260.95      258.64     13.67 o 
  10   4   1        8.83        5.64      9.23 o 
  11   4   1       10.75        4.80      9.20 o 
  12   4   1       15.38       31.93     13.59 o 
 -12   5   1        4.99       23.42     17.97 o 
 -11   5   1       15.39       42.91     12.14 o 
 -10   5   1      184.40      236.86     16.66 o 
  -9   5   1      112.32      121.01     14.03 o 
  -8   5   1       16.88       23.28      8.82 o 
  -7   5   1        6.28       -7.92      7.70 o 
  -6   5   1     1539.42     1446.88     46.76 o 
  -5   5   1      196.60      204.63      9.46 o 
  -4   5   1     2576.66     2548.82     82.26 o 
  -3   5   1      172.38      202.34      7.64 o 
  -2   5   1     3134.98     3071.33     72.88 o 
  -1   5   1      901.74      801.71     41.77 o 
   0   5   1       33.20       41.39      4.47 o 
   1   5   1      132.01      134.78      8.41 o 
   2   5   1       25.81       32.19      4.97 o 
   3   5   1       86.03      111.88     10.50 o 
   4   5   1     1902.30     1999.33    102.84 o 
   5   5   1       20.67       25.25      6.83 o 
   6   5   1     1604.26     1457.24     66.83 o 
   7   5   1      101.89       92.20     10.19 o 
   8   5   1      421.44      394.53     21.84 o 
   9   5   1       71.05       50.49     10.71 o 
  10   5   1      415.87      436.30     17.20 o 
  11   5   1       85.53      128.07     14.67 o 
  12   5   1      115.77      157.48     15.64 o 
 -12   6   1       23.62       71.88     28.24 o 
 -11   6   1       83.27      112.89     14.10 o 
 -10   6   1        1.15      -15.06     10.48 o 
  -9   6   1        0.81        8.68      8.74 o 
  -8   6   1        7.98       11.47      9.04 o 
  -7   6   1      489.60      461.26     29.70 o 
  -6   6   1       97.99      113.27      9.90 o 
  -5   6   1      208.88      228.91     10.41 o 
  -4   6   1     1198.87     1273.27     39.54 o 
  -3   6   1      571.80      576.30     16.43 o 
  -2   6   1      206.85      210.30      6.29 o 
  -1   6   1      769.21      652.69     28.82 o 
   0   6   1      444.38      406.87     35.94 o 
   1   6   1      943.53      827.05     61.88 o 
   2   6   1      518.82      496.21     17.72 o 
   3   6   1     1202.67     1047.84     50.66 o 
   4   6   1       86.24       89.19      9.47 o 
   5   6   1     2384.95     2228.72     92.96 o 
   6   6   1        0.29       -1.03      7.18 o 
   7   6   1      190.88      192.77     12.94 o 
   8   6   1       87.19       99.20     10.69 o 
   9   6   1      256.88      237.93     14.36 o 
  10   6   1       45.70       40.97     10.70 o 
  11   6   1       13.17       23.06      9.91 o 
 -11   7   1       38.17        4.49     20.54 o 
 -10   7   1      213.97      229.71     31.13 o 
  -9   7   1       95.77      113.62     15.37 o 
  -8   7   1       29.63       38.38     14.51 o 
  -7   7   1       40.92       51.99      9.20 o 
  -6   7   1        0.74        1.19      7.30 o 
  -5   7   1     1153.28     1106.51     37.23 o 
  -4   7   1      791.68      741.49     31.79 o 
  -3   7   1        0.56        2.26      4.74 o 
  -2   7   1      356.51      316.71     10.62 o 
  -1   7   1        0.70       -3.58      4.38 o 
   0   7   1       24.66       22.23      4.41 o 
   1   7   1        1.29       -0.37      6.31 o 
   2   7   1      445.85      450.76     25.52 o 
   3   7   1        8.83        8.86      5.99 o 
   4   7   1      331.84      366.73     25.31 o 
   5   7   1        0.00       -8.05      6.64 o 
   6   7   1       79.25       87.12      9.70 o 
   7   7   1       31.66       34.79      8.89 o 
   8   7   1       24.92       10.12      8.31 o 
   9   7   1       31.70       41.64     11.43 o 
  10   7   1       73.21       86.51     15.75 o 
  11   7   1       42.56       96.82     16.42 o 
 -11   8   1      499.83      632.77     40.75 o 
 -10   8   1       43.36       58.09     15.86 o 
  -9   8   1      537.92      535.15     50.20 o 
  -8   8   1      152.91      187.02     19.71 o 
  -7   8   1      873.37      821.26     46.02 o 
  -6   8   1        1.94       -8.31      8.59 o 
  -5   8   1      313.65      318.45     14.63 o 
  -4   8   1       37.08       28.25      8.31 o 
  -3   8   1        0.37        0.34      6.92 o 
  -2   8   1      134.60      142.56      8.09 o 
  -1   8   1      149.86      186.12      7.89 o 
   0   8   1       61.88       62.35      8.58 o 
   1   8   1     2108.49     1959.42    111.72 o 
   2   8   1       35.08       30.85      6.26 o 
   3   8   1     2154.13     2077.35    139.67 o 
   4   8   1      159.75      165.14     12.53 o 
   5   8   1     2462.59     2284.83    135.25 o 
   6   8   1      255.46      237.42     14.67 o 
   7   8   1      977.19      870.39     41.38 o 
   8   8   1      552.56      477.45     27.25 o 
   9   8   1      107.63      105.76     14.54 o 
  10   8   1        0.09      -17.37     11.58 o 
  11   8   1        0.39      -24.56     25.99 o 
 -11   9   1       78.70      121.22     21.50 o 
 -10   9   1       22.57        6.10     12.28 o 
  -9   9   1       35.22       48.22     14.13 o 
  -8   9   1        5.11       -1.24      9.76 o 
  -7   9   1      118.70      148.17     13.58 o 
  -6   9   1     2621.14     2401.33    118.20 o 
  -5   9   1      466.82      464.72     29.55 o 
  -4   9   1        8.32        6.85      7.52 o 
  -3   9   1       58.56       66.98     11.28 o 
  -2   9   1      716.75      690.95     29.43 o 
  -1   9   1      495.57      525.94     34.37 o 
   0   9   1     1017.52      994.89     72.90 o 
   1   9   1      267.64      274.66     13.84 o 
   2   9   1        6.36        2.76      8.65 o 
   3   9   1       95.52       97.10      9.22 o 
   4   9   1        1.21        1.46      7.79 o 
   5   9   1       18.97       18.61      9.31 o 
   6   9   1      152.90      161.70     19.81 o 
   7   9   1       47.93       54.28     11.58 o 
   8   9   1      213.42      234.34     20.82 o 
   9   9   1       12.32       19.17     10.44 o 
  10   9   1       51.49       89.39     15.91 o 
 -10  10   1        7.03       45.06     13.83 o 
  -9  10   1        1.00        3.78     12.69 o 
  -8  10   1       22.26       16.97     10.16 o 
  -7  10   1        0.99       -0.70      8.77 o 
  -6  10   1      370.38      376.61     18.43 o 
  -5  10   1     1249.52     1141.83     41.76 o 
  -4  10   1        9.56        9.79     10.89 o 
  -3  10   1        0.86       -3.60     10.02 o 
  -2  10   1        0.65       -5.01      8.70 o 
  -1  10   1        9.90        5.33      9.35 o 
   0  10   1       32.47       49.64     10.44 o 
   1  10   1      315.55      284.07     15.38 o 
   2  10   1      108.69       99.24     12.02 o 
   3  10   1        0.12      -12.22     10.40 o 
   4  10   1     1040.60      901.86     59.72 o 
   5  10   1       66.29       71.04     13.92 o 
   6  10   1        1.76       -5.76     10.93 o 
   7  10   1      219.04      251.86     19.45 o 
   8  10   1      390.76      357.69     36.96 o 
   9  10   1        0.01        3.57     12.32 o 
  10  10   1      101.38      132.10     16.60 o 
 -10  11   1        0.06       28.24     26.63 o 
  -9  11   1      340.70      308.54     76.05 o 
  -8  11   1      398.32      379.10     39.47 o 
  -7  11   1      148.78      171.78     28.84 o 
  -6  11   1      519.23      499.91     38.87 o 
  -5  11   1      181.76      198.69     17.21 o 
  -4  11   1      373.78      346.65     19.24 o 
  -3  11   1        5.16        3.62     10.98 o 
  -2  11   1      389.14      370.98     29.64 o 
  -1  11   1       12.71       -0.32      9.47 o 
   0  11   1       83.72       75.00     11.35 o 
   1  11   1       15.72        4.17      9.45 o 
   2  11   1       72.01       67.06     12.03 o 
   3  11   1      202.01      208.72     31.13 o 
   4  11   1       68.32       73.38     13.89 o 
   5  11   1      104.50      133.61     25.08 o 
   6  11   1      464.78      440.83     37.69 o 
   7  11   1       74.96       89.57     15.54 o 
   8  11   1      446.11      448.06     23.70 o 
   9  11   1       64.01       89.39     15.97 o 
  -9  12   1       30.11       28.03     24.39 o 
  -8  12   1       18.45       20.81     18.61 o 
  -7  12   1       40.52       67.69     14.51 o 
  -6  12   1       53.66       47.13     12.31 o 
  -5  12   1      210.43      179.28     22.14 o 
  -4  12   1       57.63       69.35     17.69 o 
  -3  12   1       12.43        3.10     10.72 o 
  -2  12   1        1.82        1.84      9.73 o 
  -1  12   1     1013.50      844.59     48.82 o 
   0  12   1      217.98      208.21     14.68 o 
   1  12   1      317.39      285.23     15.76 o 
   2  12   1      803.00      669.89     40.85 o 
   3  12   1       15.06       20.09     12.40 o 
   4  12   1      446.19      416.74     28.79 o 
   5  12   1      540.87      504.85     56.03 o 
   6  12   1      372.88      355.53     22.38 o 
   7  12   1       13.43      -14.23     11.09 o 
   8  12   1       74.85       74.69     16.02 o 
   9  12   1        1.82       15.69     22.14 o 
  -8  13   1      170.91      178.83     31.45 o 
  -7  13   1       59.36       67.11     27.28 o 
  -6  13   1        4.79      -13.97     13.05 o 
  -5  13   1       14.41        6.05     12.01 o 
  -4  13   1       32.02       40.14     12.68 o 
  -3  13   1      259.22      258.52     18.60 o 
  -2  13   1       98.94      101.76     15.42 o 
  -1  13   1       58.81       64.56     17.34 o 
   0  13   1      132.50      136.98     19.18 o 
   1  13   1       10.90        1.89     11.49 o 
   2  13   1       30.83       28.45     12.43 o 
   3  13   1       29.80       11.37     12.28 o 
   4  13   1      166.57      165.53     18.37 o 
   5  13   1      172.30      204.24     33.10 o 
   6  13   1       17.46        9.46     13.11 o 
   7  13   1      116.32      115.25     22.60 o 
   8  13   1      204.04      275.92     39.65 o 
  -8  14   1       51.92       55.02     20.20 o 
  -7  14   1       12.63       26.04     18.80 o 
  -6  14   1       18.61        8.45     11.92 o 
  -5  14   1       10.11        7.33     11.99 o 
  -4  14   1      247.15      240.34     24.13 o 
  -3  14   1        4.36        7.65     12.09 o 
  -2  14   1        8.68        5.26     12.15 o 
  -1  14   1      731.31      583.58     45.21 o 
   0  14   1      150.65      157.65     15.56 o 
   1  14   1     1077.04      864.64     76.52 o 
   2  14   1       63.74       47.93     14.44 o 
   3  14   1        7.29       -3.08     12.22 o 
   4  14   1      167.48      215.15     31.35 o 
   5  14   1       56.77       43.19     14.74 o 
   6  14   1      108.00       96.83     16.26 o 
   7  14   1        0.56       23.87     14.02 o 
  -7  15   1       80.60      101.60     23.71 o 
  -6  15   1       15.38       36.41     18.19 o 
  -5  15   1       50.35       36.39     15.32 o 
  -4  15   1        3.30       -1.01     13.70 o 
  -3  15   1      900.82      812.11     74.22 o 
  -2  15   1        1.50        1.96     12.87 o 
  -1  15   1      320.98      315.26     18.33 o 
   0  15   1       71.32       67.52     13.20 o 
   1  15   1        2.71       -0.10     10.86 o 
   2  15   1        0.00        9.60     12.17 o 
   3  15   1      205.89      208.77     25.82 o 
   4  15   1       25.87       22.22     13.69 o 
   5  15   1        7.61       14.37     14.61 o 
   6  15   1       70.35       84.15     16.14 o 
  -5  16   1        0.45        3.23     13.89 o 
  -4  16   1        1.22        2.84     12.48 o 
  -3  16   1       43.05       40.84     14.74 o 
  -2  16   1      170.30      164.16     31.50 o 
  -1  16   1      107.46      108.72     17.71 o 
   0  16   1       31.00       43.16     12.85 o 
   1  16   1       48.08       25.07     14.36 o 
   2  16   1      219.18      249.56     28.72 o 
   3  16   1      286.54      295.29     22.59 o 
   4  16   1       72.30       99.66     16.89 o 
   5  16   1        8.28       13.82     13.74 o 
  -4  17   1       61.76       75.69     16.46 o 
  -3  17   1       25.84       27.19     18.06 o 
  -2  17   1      233.82      253.60     22.23 o 
  -1  17   1       18.95       13.68     14.11 o 
   0  17   1       88.60      100.05     17.19 o 
   1  17   1       74.49       79.01     16.75 o 
   2  17   1       21.34       20.60     14.14 o 
   3  17   1      150.23      173.73     40.04 o 
   4  17   1      137.33      164.65     23.98 o 
 -12   0   2      279.09      385.08     41.08 o 
 -10   0   2       87.44       85.36     29.52 o 
  -8   0   2      328.40      328.35     26.63 o 
  -6   0   2     1170.66     1156.41     21.40 o 
  -4   0   2      304.65      331.81      8.34 o 
  -2   0   2     1377.95     1359.05    162.05 o 
   0   0   2     1808.04     1698.84     21.82 o 
   2   0   2        1.25       -7.06      5.90 o 
   4   0   2      158.39      130.35      9.25 o 
   6   0   2      175.19      157.12     16.26 o 
   8   0   2        0.25      -19.94     13.52 o 
  10   0   2      102.67      124.78     20.88 o 
  12   0   2       60.10       67.83     29.52 o 
 -12   1   2       63.39       62.92     19.71 o 
 -11   1   2        2.15        3.50     17.23 o 
 -10   1   2        8.06        4.45     11.99 o 
  -9   1   2      237.19      252.29     16.49 o 
  -8   1   2      106.65      122.60     10.18 o 
  -7   1   2        0.85       -8.41      5.87 o 
  -6   1   2       29.43       42.25      5.44 o 
  -5   1   2     1308.54     1317.70     37.60 o 
  -4   1   2      473.04      521.88     17.64 o 
  -3   1   2     5298.26     4919.71    271.39 o 
  -2   1   2     6528.57     6228.63    399.54 o 
  -1   1   2      991.42      970.30     16.47 o 
   0   1   2     5940.16     6171.42    189.65 o 
   1   1   2    11863.64    11866.72    311.27 o 
   2   1   2     1400.90     1439.44     21.78 o 
   3   1   2      191.99      169.97      7.33 o 
   4   1   2      930.79     1010.23     14.68 o 
   5   1   2      524.72      539.84     12.50 o 
   6   1   2        2.55       -5.20      6.28 o 
   7   1   2     1879.57     1811.94     26.39 o 
   8   1   2       39.71       35.88     10.92 o 
   9   1   2      175.13      212.51     15.85 o 
  10   1   2        3.42       -3.80      9.30 o 
  11   1   2      111.07      151.13     15.72 o 
  12   1   2       23.69       42.42     15.10 o 
 -12   2   2      348.62      380.10     59.69 o 
 -11   2   2      146.23      156.19     22.83 o 
 -10   2   2      195.81      211.95     14.43 o 
  -9   2   2       12.76        4.77      7.75 o 
  -8   2   2      596.21      569.06     14.96 o 
  -7   2   2      170.97      210.41     12.97 o 
  -6   2   2      144.53      197.01      8.05 o 
  -5   2   2      134.42      144.88      7.72 o 
  -4   2   2       84.67      122.37      7.21 o 
  -3   2   2      279.53      273.28      8.55 o 
  -2   2   2     8642.09     8237.84    500.76 o 
  -1   2   2     1134.43     1181.80     24.39 o 
   0   2   2     1733.46     1813.18     19.19 o 
   1   2   2     1513.70     1602.62     27.28 o 
   2   2   2      479.61      451.74     20.40 o 
   3   2   2     1053.01     1111.94     20.57 o 
   4   2   2      229.50      234.51     10.09 o 
   5   2   2     1207.07     1366.36     20.03 o 
   6   2   2      537.56      494.94     13.94 o 
   7   2   2      224.39      245.82     12.19 o 
   8   2   2      146.36      172.30     13.14 o 
   9   2   2        5.66        2.63      8.48 o 
  10   2   2       40.84       44.32     11.67 o 
  11   2   2       36.00       43.33     12.08 o 
  12   2   2      119.23      184.29     16.93 o 
 -12   3   2        8.38        4.65     16.77 o 
 -11   3   2      123.48      118.52     21.47 o 
 -10   3   2      169.53      173.00     14.05 o 
  -9   3   2        3.95        0.16      8.61 o 
  -8   3   2        8.89        3.06      7.84 o 
  -7   3   2     1279.12     1215.89     26.15 o 
  -6   3   2     1064.69     1098.60     41.67 o 
  -5   3   2     3955.89     4136.67    113.30 o 
  -4   3   2     3450.15     3530.78     82.06 o 
  -3   3   2      648.06      602.44     26.21 o 
  -2   3   2     5766.62     5589.81    325.03 o 
  -1   3   2    67154.07    65188.66   1484.44 o 
   0   3   2       48.94       67.57      6.00 o 
   1   3   2     1797.35     1830.96     82.79 o 
   2   3   2       73.14       86.11      7.52 o 
   3   3   2      102.85      114.44      9.00 o 
   4   3   2       65.22       72.80      7.37 o 
   5   3   2      704.91      756.46     16.75 o 
   6   3   2       12.31       12.40      8.16 o 
   7   3   2      606.41      543.84     16.06 o 
   8   3   2      395.67      352.78     14.67 o 
   9   3   2     1011.02      938.70     25.95 o 
  10   3   2      135.97      128.51     13.38 o 
  11   3   2       68.27      102.07     13.79 o 
  12   3   2       46.99       80.52     14.01 o 
 -12   4   2        3.73       23.08     16.56 o 
 -11   4   2       57.28       60.70     19.00 o 
 -10   4   2      411.93      390.99     17.27 o 
  -9   4   2     1229.37     1168.36     53.33 o 
  -8   4   2      264.53      276.98     13.03 o 
  -7   4   2       88.79       93.68      9.60 o 
  -6   4   2      179.65      176.72     10.21 o 
  -5   4   2       12.67       19.40      6.43 o 
  -4   4   2      179.90      205.59      8.40 o 
  -3   4   2      128.05      132.00      6.65 o 
  -2   4   2     4106.26     4043.03    247.12 o 
  -1   4   2       11.21       19.47      4.04 o 
   0   4   2      445.61      441.16      9.35 o 
   1   4   2     1151.18     1210.01     40.79 o 
   2   4   2       68.55       66.03      5.29 o 
   3   4   2      313.04      355.93     15.56 o 
   4   4   2      229.39      321.77     15.33 o 
   5   4   2      107.89      126.86      8.99 o 
   6   4   2      219.06      201.69     12.15 o 
   7   4   2      587.93      584.34     17.89 o 
   8   4   2     2131.79     2007.29     39.05 o 
   9   4   2       55.09       49.16     10.55 o 
  10   4   2      131.27      140.69     13.53 o 
  11   4   2        0.44       -0.29     10.11 o 
  12   4   2       91.32      162.05     15.50 o 
 -12   5   2       62.21       74.16     23.43 o 
 -11   5   2       76.52      100.97     19.91 o 
 -10   5   2      180.75      197.16     22.69 o 
  -9   5   2      344.25      327.29     22.79 o 
  -8   5   2      477.83      480.93     15.20 o 
  -7   5   2      420.17      405.70     13.82 o 
  -6   5   2      785.53      785.25     20.76 o 
  -5   5   2      786.69      716.85     22.27 o 
  -4   5   2      216.86      198.73      8.40 o 
  -3   5   2      847.64      837.87     25.96 o 
  -2   5   2     5319.15     5230.59    302.17 o 
  -1   5   2       34.59       43.05      4.52 o 
   0   5   2      636.10      622.98     11.16 o 
   1   5   2     1053.30      983.06     51.97 o 
   2   5   2     1045.12     1088.29     57.96 o 
   3   5   2      337.89      421.31     22.62 o 
   4   5   2       54.70       82.04      6.61 o 
   5   5   2      123.82      156.46     11.39 o 
   6   5   2       27.64       26.66      8.40 o 
   7   5   2       42.47       45.98     10.09 o 
   8   5   2      618.35      612.71     26.22 o 
   9   5   2      141.43      148.98     13.39 o 
  10   5   2        0.32      -12.03      8.87 o 
  11   5   2        4.41       -2.09     11.15 o 
 -12   6   2      139.82      166.23     32.73 o 
 -11   6   2        0.14       23.40     10.88 o 
 -10   6   2       62.48       73.04     14.18 o 
  -9   6   2       99.09      114.04     13.34 o 
  -8   6   2      549.51      565.06     20.83 o 
  -7   6   2      312.13      314.64     13.31 o 
  -6   6   2      237.64      223.94     11.47 o 
  -5   6   2       33.12       38.43      7.52 o 
  -4   6   2        0.01        0.50      5.44 o 
  -3   6   2      631.91      728.77     18.64 o 
  -2   6   2        3.34        4.35      4.41 o 
  -1   6   2      363.85      416.40     18.15 o 
   0   6   2      150.19      142.23      7.33 o 
   1   6   2        5.50       15.42      4.70 o 
   2   6   2     3188.19     3000.02    216.05 o 
   3   6   2       69.66       88.39      7.85 o 
   4   6   2      350.15      279.85     17.69 o 
   5   6   2       96.52       84.23     10.77 o 
   6   6   2     2407.03     2246.03    139.96 o 
   7   6   2      382.53      365.89     14.52 o 
   8   6   2       34.17       37.64     10.55 o 
   9   6   2       19.60        3.91     11.59 o 
  10   6   2       95.23       99.45     12.71 o 
  11   6   2      127.23      176.96     17.97 o 
 -11   7   2        0.55       -1.28     22.46 o 
 -10   7   2       20.98        9.82     14.76 o 
  -9   7   2       62.47       42.51     16.75 o 
  -8   7   2      184.06      219.78     19.75 o 
  -7   7   2       57.39       57.59      9.49 o 
  -6   7   2      393.05      365.69     12.82 o 
  -5   7   2      219.60      228.95     10.98 o 
  -4   7   2       48.41       58.03      7.61 o 
  -3   7   2      101.43      114.49      7.53 o 
  -2   7   2      175.31      183.24      7.16 o 
  -1   7   2      627.22      664.13     54.51 o 
   0   7   2      263.02      260.23      9.21 o 
   1   7   2       63.42       95.27      6.58 o 
   2   7   2      784.30      747.37     41.87 o 
   3   7   2      715.14      675.07     30.48 o 
   4   7   2       11.65       15.56      7.85 o 
   5   7   2        0.41        1.92      8.65 o 
   6   7   2        0.04       -5.86      8.69 o 
   7   7   2      734.98      668.11     31.50 o 
   8   7   2       11.89       17.66     11.73 o 
   9   7   2       10.62        7.85     12.08 o 
  10   7   2       50.42       65.63     12.64 o 
  11   7   2       78.14       99.44     14.29 o 
 -11   8   2        0.40       14.76     14.79 o 
 -10   8   2      380.61      409.37     42.64 o 
  -9   8   2       63.15       53.20     13.68 o 
  -8   8   2      250.78      263.62     17.76 o 
  -7   8   2      400.27      389.93     16.77 o 
  -6   8   2      533.98      511.75     24.99 o 
  -5   8   2      123.28      160.46     12.53 o 
  -4   8   2      122.36      145.15     11.32 o 
  -3   8   2      179.37      204.56     11.27 o 
  -2   8   2       74.95       92.00      8.60 o 
  -1   8   2       71.39       78.77      7.94 o 
   0   8   2       59.83       57.12      4.75 o 
   1   8   2       30.13       38.38      5.88 o 
   2   8   2     1898.71     1713.24     83.37 o 
   3   8   2      192.76      195.84     12.04 o 
   4   8   2     1865.42     1686.54     90.13 o 
   5   8   2        0.55      -12.41      8.53 o 
   6   8   2     1146.90     1073.31     53.57 o 
   7   8   2      261.42      258.09     20.01 o 
   8   8   2       94.66      124.65     17.14 o 
   9   8   2       28.76       24.66     14.13 o 
  10   8   2       33.14       60.28     13.78 o 
  11   8   2       65.13       98.30     14.19 o 
 -11   9   2       41.75      101.34     18.34 o 
 -10   9   2      293.84      310.56     26.94 o 
  -9   9   2       77.93       83.67     27.44 o 
  -8   9   2        4.38      -16.69     14.98 o 
  -7   9   2       15.54        8.32      9.28 o 
  -6   9   2       79.31      109.32     12.19 o 
  -5   9   2       32.65       48.57      9.53 o 
  -4   9   2      154.75      188.07     12.13 o 
  -3   9   2      113.39      113.61     10.47 o 
  -2   9   2        8.93        5.92      6.78 o 
  -1   9   2       21.26       13.93      9.72 o 
   0   9   2       84.52       98.76     10.70 o 
   1   9   2      311.03      281.04     16.49 o 
   2   9   2      593.80      572.21     35.65 o 
   3   9   2      163.65      167.88     12.96 o 
   4   9   2        4.61       -1.02      8.45 o 
   5   9   2       12.89        9.18      8.90 o 
   6   9   2      288.88      267.26     14.36 o 
   7   9   2        1.23        1.34      9.46 o 
   8   9   2       30.91       38.77     10.70 o 
   9   9   2       13.41        6.07     14.44 o 
  10   9   2       61.58      110.77     26.26 o 
 -10  10   2      203.59      265.15     29.78 o 
  -9  10   2      100.27      134.06     16.65 o 
  -8  10   2       29.36       33.40     12.00 o 
  -7  10   2      139.08      165.36     13.67 o 
  -6  10   2        1.29        0.14      8.71 o 
  -5  10   2       11.30       16.18      8.65 o 
  -4  10   2      154.48      185.11     16.51 o 
  -3  10   2       31.95       46.37     12.09 o 
  -2  10   2        0.04       -8.30      9.00 o 
  -1  10   2       22.74       30.26     11.32 o 
   0  10   2       77.41       63.39     10.71 o 
   1  10   2      184.03      189.14     12.81 o 
   2  10   2       10.25       14.19      9.82 o 
   3  10   2       17.53       12.23     11.47 o 
   4  10   2     1361.89     1258.61     97.56 o 
   5  10   2      393.35      355.40     20.16 o 
   6  10   2       19.22       17.46      9.61 o 
   7  10   2      335.08      304.91     16.86 o 
   8  10   2      377.60      389.48     18.49 o 
   9  10   2      448.06      491.25     22.80 o 
  10  10   2       13.56       25.51     21.18 o 
 -10  11   2      118.80      179.92     25.86 o 
  -9  11   2      339.17      352.63     32.41 o 
  -8  11   2       34.51       27.34     15.54 o 
  -7  11   2       16.90       11.62     17.01 o 
  -6  11   2        0.31       10.73     10.75 o 
  -5  11   2      245.00      231.99     18.68 o 
  -4  11   2      314.45      323.32     18.27 o 
  -3  11   2      822.17      768.43     46.34 o 
  -2  11   2       53.59       62.84     13.17 o 
  -1  11   2      792.81      764.98     47.96 o 
   0  11   2     1779.68     1580.78    141.83 o 
   1  11   2        0.05      -10.51      8.83 o 
   2  11   2       33.03       27.69     10.88 o 
   3  11   2      342.23      296.66     18.60 o 
   4  11   2      326.21      299.88     20.16 o 
   5  11   2      553.35      546.54     41.06 o 
   6  11   2      461.38      404.95     26.93 o 
   7  11   2      561.38      494.96     39.51 o 
   8  11   2      229.24      259.21     26.32 o 
   9  11   2       25.91       32.22     31.13 o 
  -9  12   2       64.31       49.75     37.87 o 
  -8  12   2      137.42      135.51     22.65 o 
  -7  12   2        8.50       26.28     16.74 o 
  -6  12   2       43.00       54.96     13.68 o 
  -5  12   2       26.14       10.85     12.86 o 
  -4  12   2      458.73      446.97     24.29 o 
  -3  12   2        9.12        4.73      9.92 o 
  -2  12   2      753.85      668.59     47.08 o 
  -1  12   2       86.33       99.98     27.05 o 
   0  12   2       11.52        6.54     10.39 o 
   1  12   2       11.37       18.15     10.45 o 
   2  12   2       22.28       20.99     10.78 o 
   3  12   2        0.89       -6.93     11.20 o 
   4  12   2      615.60      514.02     40.71 o 
   5  12   2      374.63      330.78     21.84 o 
   6  12   2       64.41       75.77     14.69 o 
   7  12   2      155.98      166.31     18.99 o 
   8  12   2        5.18        9.63     15.43 o 
   9  12   2       11.29       71.63     28.88 o 
  -8  13   2       17.32       49.69     18.50 o 
  -7  13   2       36.85       38.36     17.68 o 
  -6  13   2       57.98       48.02     30.49 o 
  -5  13   2      243.02      253.19     18.34 o 
  -4  13   2      118.09      147.84     16.75 o 
  -3  13   2     1631.43     1376.06     89.85 o 
  -2  13   2       18.01        6.35     10.59 o 
  -1  13   2       68.29       59.73     13.59 o 
   0  13   2      113.25      107.46     15.39 o 
   1  13   2     1457.87     1244.44     78.93 o 
   2  13   2        2.66        2.71     11.42 o 
   3  13   2      396.86      370.32     36.61 o 
   4  13   2        3.53        0.23     11.99 o 
   5  13   2       28.59       30.21     18.16 o 
   6  13   2       43.51       47.10     15.22 o 
   7  13   2        5.97       13.46     12.58 o 
   8  13   2       33.95       24.41     24.07 o 
  -8  14   2      283.39      325.77     71.24 o 
  -7  14   2        0.38       12.38     18.80 o 
  -6  14   2      169.25      185.98     53.59 o 
  -5  14   2        5.10        3.37     12.47 o 
  -4  14   2       16.29       11.37     13.24 o 
  -3  14   2       22.85       25.16     12.77 o 
  -2  14   2      198.17      208.29     25.03 o 
  -1  14   2       27.56       11.70     12.18 o 
   0  14   2      838.20      743.30     57.92 o 
   1  14   2       92.66       71.16     13.28 o 
   2  14   2      398.10      411.59     32.18 o 
   3  14   2       27.57       15.65     14.02 o 
   4  14   2      198.80      224.20     20.74 o 
   5  14   2      173.56      230.13     26.39 o 
   6  14   2       17.11       34.33     14.84 o 
   7  14   2        3.60       13.91     14.89 o 
  -7  15   2      133.25      168.35     45.57 o 
  -6  15   2       26.74        7.40     15.52 o 
  -5  15   2      151.31      188.73     19.12 o 
  -4  15   2      379.73      370.74     35.80 o 
  -3  15   2      117.93      124.56     22.83 o 
  -2  15   2      671.57      578.05     59.95 o 
  -1  15   2       63.30       73.54     15.86 o 
   0  15   2       11.49       24.34     16.02 o 
   1  15   2        4.81       10.24     13.40 o 
   2  15   2      164.02      187.46     22.07 o 
   3  15   2        4.22      -17.56     11.70 o 
   4  15   2       27.06       49.62     14.10 o 
   5  15   2        1.29      -19.05     12.70 o 
   6  15   2       58.05       68.37     29.52 o 
  -5  16   2        6.98       20.97     25.35 o 
  -4  16   2       70.88       77.76     16.29 o 
  -3  16   2       24.41       29.35     14.56 o 
  -2  16   2        0.00       13.72     12.31 o 
  -1  16   2        8.06       13.53     13.38 o 
   0  16   2        0.29      -10.49     13.36 o 
   1  16   2        1.18        4.59     14.44 o 
   2  16   2        3.70        3.56     16.32 o 
   3  16   2       56.02       59.71     18.34 o 
   4  16   2        3.45       14.16     15.86 o 
   5  16   2      208.19      276.17     28.13 o 
  -4  17   2      155.32      226.73     21.98 o 
  -3  17   2        5.67        9.00     14.62 o 
  -2  17   2       92.15      100.38     24.60 o 
  -1  17   2      361.79      340.77     24.06 o 
   0  17   2      130.85      179.77     23.11 o 
   1  17   2        0.34        3.42     31.13 o 
   2  17   2        0.74      -21.66     14.44 o 
   3  17   2       28.18       50.08     25.35 o 
 -11   0   3        1.21      -25.03     22.46 o 
  -9   0   3     1822.85     1726.44     64.18 o 
  -7   0   3      805.76      766.33     19.13 o 
  -5   0   3     3321.78     3196.29    110.42 o 
  -3   0   3      687.75      683.00     72.84 o 
  -1   0   3    11854.04    11964.81    335.02 o 
   1   0   3      148.22      138.63     14.12 o 
   3   0   3     3595.60     3510.65     56.48 o 
   5   0   3       22.49       68.77     15.40 o 
   7   0   3      218.28      229.53     20.82 o 
   9   0   3      347.26      355.88     25.30 o 
  11   0   3       25.47       55.86     18.92 o 
 -12   1   3       24.01       35.06     22.78 o 
 -11   1   3       18.53       15.47     17.17 o 
 -10   1   3      237.23      282.39     27.00 o 
  -9   1   3       48.72       34.54     16.72 o 
  -8   1   3       63.64       89.95      9.40 o 
  -7   1   3       49.88       58.68      6.54 o 
  -6   1   3        9.47        1.07      6.59 o 
  -5   1   3     1569.17     1669.41     55.58 o 
  -4   1   3      295.89      255.13     19.27 o 
  -3   1   3      186.45      189.19      7.60 o 
  -2   1   3      441.62      426.17     10.14 o 
  -1   1   3       20.70       39.74      3.25 o 
   0   1   3      491.65      538.97      9.22 o 
   1   1   3        7.26        5.15      5.53 o 
   2   1   3     2321.36     2193.64     23.33 o 
   3   1   3      366.28      384.48     13.04 o 
   4   1   3      324.06      307.82     11.26 o 
   5   1   3      625.61      592.25     15.52 o 
   6   1   3       72.80      100.33     10.09 o 
   7   1   3      120.11      124.82     12.24 o 
   8   1   3      493.49      515.17     18.64 o 
   9   1   3       27.44       15.84     10.12 o 
  10   1   3       14.81        3.41     10.34 o 
  11   1   3        0.83       -6.43     11.28 o 
  12   1   3       65.65       64.80     14.09 o 
 -12   2   3        5.50       18.25     17.36 o 
 -11   2   3      223.02      212.19     24.91 o 
 -10   2   3       10.68       10.59     16.56 o 
  -9   2   3      370.79      368.90     15.43 o 
  -8   2   3      170.94      181.94     10.08 o 
  -7   2   3      531.73      489.42     14.08 o 
  -6   2   3      259.99      267.64     10.21 o 
  -5   2   3      599.22      554.28     21.22 o 
  -4   2   3       57.77       70.62      5.78 o 
  -3   2   3     1231.47     1144.87     71.33 o 
  -2   2   3     3060.43     3043.45    106.07 o 
  -1   2   3    10927.96    11575.26    273.46 o 
   0   2   3    15854.63    16597.51    464.85 o 
   1   2   3      136.46      171.66     12.19 o 
   2   2   3     3034.51     3147.39     50.06 o 
   3   2   3      111.46      122.19     10.78 o 
   4   2   3       44.56       71.24      7.90 o 
   5   2   3     1160.65     1121.92     28.45 o 
   6   2   3       73.65       75.62      9.23 o 
   7   2   3       89.52       96.61     10.55 o 
   8   2   3       63.08       39.57      9.60 o 
   9   2   3       85.94      100.82     13.21 o 
  10   2   3      219.89      223.26     17.30 o 
  11   2   3      233.23      273.87     18.37 o 
  12   2   3       13.43       32.85     14.93 o 
 -12   3   3       60.77       70.42     32.41 o 
 -11   3   3       58.35       54.78     19.50 o 
 -10   3   3      193.84      200.05     23.82 o 
  -9   3   3      233.29      238.60     16.21 o 
  -8   3   3      962.90      938.91     39.83 o 
  -7   3   3        9.38       10.49      7.35 o 
  -6   3   3       98.11      132.18      9.13 o 
  -5   3   3      918.50     1016.36     44.37 o 
  -4   3   3      892.09      834.68     42.84 o 
  -3   3   3      636.85      650.41     32.26 o 
  -2   3   3     8396.59     8368.21    310.52 o 
  -1   3   3    23368.51    25029.30    547.66 o 
   0   3   3     4825.77     5035.98    142.25 o 
   1   3   3      168.38      201.15     11.32 o 
   2   3   3      130.33      134.18     11.41 o 
   3   3   3     1322.61     1462.70     63.54 o 
   4   3   3     3039.02     3120.19     88.25 o 
   5   3   3      776.77      812.10     23.95 o 
   6   3   3      131.06      137.95     11.86 o 
   7   3   3       10.18       10.84      8.17 o 
   8   3   3      190.98      210.67     13.51 o 
   9   3   3       95.69       77.67     11.14 o 
  10   3   3      261.39      284.67     18.05 o 
  11   3   3        1.27       -3.71     12.46 o 
 -12   4   3      112.37      125.18     23.14 o 
 -11   4   3       77.72       93.11     21.10 o 
 -10   4   3      232.78      228.83     24.66 o 
  -9   4   3       80.33      105.98     15.47 o 
  -8   4   3      530.24      530.88     18.84 o 
  -7   4   3        0.17       -1.74      7.57 o 
  -6   4   3       41.63       38.52      7.85 o 
  -5   4   3     1171.34     1044.44     37.78 o 
  -4   4   3       10.96       33.11      5.72 o 
  -3   4   3        1.37       10.83      4.49 o 
  -2   4   3       16.39       21.89      4.48 o 
  -1   4   3     5843.65     6372.51    104.35 o 
   0   4   3      149.94      167.62      8.79 o 
   1   4   3       17.95       14.85      7.70 o 
   2   4   3       55.32       87.25     10.60 o 
   3   4   3      165.40      201.16     21.18 o 
   4   4   3      384.54      428.24     22.96 o 
   5   4   3      276.53      278.51     15.17 o 
   6   4   3       12.09        8.87      9.62 o 
   7   4   3       18.47       28.31     10.56 o 
   8   4   3        4.63       -0.19     10.16 o 
   9   4   3      164.85      155.46     14.90 o 
  10   4   3        3.49       -8.18     10.18 o 
  11   4   3        7.52       -1.12     13.04 o 
 -12   5   3      118.64      203.90     64.50 o 
 -11   5   3       12.66       -8.32     32.41 o 
 -10   5   3       50.13       40.23     17.01 o 
  -9   5   3      206.94      207.99     14.91 o 
  -8   5   3      788.53      754.12     20.53 o 
  -7   5   3     1310.57     1368.69     30.02 o 
  -6   5   3       17.60       11.34      7.17 o 
  -5   5   3        0.63        0.99      5.99 o 
  -4   5   3        9.09        7.86      5.46 o 
  -3   5   3     2831.36     2849.22    174.29 o 
  -2   5   3        4.46       24.21      4.88 o 
  -1   5   3       81.65       91.70      5.63 o 
   0   5   3       55.34       49.42      5.97 o 
   1   5   3     1275.35     1347.40     40.30 o 
   2   5   3     7589.79     8240.24    281.78 o 
   3   5   3        6.60       10.33      6.48 o 
   4   5   3     1294.03     1268.53     30.11 o 
   5   5   3        0.14       -5.62      9.03 o 
   6   5   3      815.87      823.14     23.92 o 
   7   5   3        6.13       11.13     10.59 o 
   8   5   3      122.43      116.54     13.91 o 
   9   5   3      125.98      122.77     14.64 o 
  10   5   3       60.62       84.71     13.90 o 
  11   5   3       35.95       49.87     15.10 o 
 -12   6   3        0.38      -16.04     22.46 o 
 -11   6   3       85.49      136.70     22.01 o 
 -10   6   3       17.42       -0.53     38.83 o 
  -9   6   3      411.62      398.76     23.07 o 
  -8   6   3        3.66        5.15      9.38 o 
  -7   6   3     2848.88     2653.36    134.97 o 
  -6   6   3       82.87      114.27      9.80 o 
  -5   6   3      352.95      364.55     11.79 o 
  -4   6   3      628.39      623.75     30.35 o 
  -3   6   3     2205.59     2182.18    120.65 o 
  -2   6   3      191.42      242.54     12.97 o 
  -1   6   3      978.03     1121.30     32.87 o 
   0   6   3       37.30       63.94      6.44 o 
   1   6   3      820.28      900.60     28.95 o 
   2   6   3       51.00       58.83      8.83 o 
   3   6   3     3401.61     3473.57     80.06 o 
   4   6   3      134.09      194.59     28.56 o 
   5   6   3     1586.73     1566.24     29.74 o 
   6   6   3      297.74      314.39     17.63 o 
   7   6   3     1285.93     1168.93     29.45 o 
   8   6   3      115.18      138.61     15.70 o 
   9   6   3      148.22      169.12     15.74 o 
  10   6   3        1.48       19.30     10.99 o 
  11   6   3       45.83       71.16     13.47 o 
 -11   7   3       24.66       64.82     27.60 o 
 -10   7   3       99.35      120.66     30.81 o 
  -9   7   3       56.61       57.03     15.56 o 
  -8   7   3       29.97       34.52     12.80 o 
  -7   7   3      127.97      156.87     22.40 o 
  -6   7   3      170.07      177.49     14.41 o 
  -5   7   3      168.56      194.12     10.44 o 
  -4   7   3      129.42      134.89      8.93 o 
  -3   7   3       91.08       90.35      7.53 o 
  -2   7   3        1.32       -7.10      4.74 o 
  -1   7   3       44.86       30.91      5.20 o 
   0   7   3     2135.49     2065.08     29.74 o 
   1   7   3      290.29      268.18     10.29 o 
   2   7   3     1080.41     1002.27     20.88 o 
   3   7   3        0.55      -10.14      7.27 o 
   4   7   3      103.96      127.60     16.80 o 
   5   7   3       11.19        4.64      9.41 o 
   6   7   3     1451.17     1309.94     29.49 o 
   7   7   3       15.03        2.03     10.37 o 
   8   7   3       11.30       -1.82     11.93 o 
   9   7   3       20.10        1.28     11.36 o 
  10   7   3      102.36      118.24     15.56 o 
  11   7   3       13.13       23.02     12.44 o 
 -11   8   3       24.47       25.67     25.67 o 
 -10   8   3        2.54       12.63     11.17 o 
  -9   8   3       47.04       45.36     13.08 o 
  -8   8   3      159.10      170.79     23.62 o 
  -7   8   3      452.21      452.66     23.95 o 
  -6   8   3      597.55      627.06     35.39 o 
  -5   8   3      627.90      616.24     29.67 o 
  -4   8   3       42.37       46.20      9.26 o 
  -3   8   3      190.89      223.46     12.41 o 
  -2   8   3      158.31      155.48     10.63 o 
  -1   8   3      153.83      180.27     10.11 o 
   0   8   3      451.89      468.95     12.37 o 
   1   8   3      798.40      771.95     20.66 o 
   2   8   3      200.92      223.51     13.93 o 
   3   8   3     1152.93     1146.44     40.50 o 
   4   8   3      140.63      149.18     18.27 o 
   5   8   3     1518.96     1465.75     38.57 o 
   6   8   3       35.76       33.00     10.92 o 
   7   8   3      530.19      506.44     21.70 o 
   8   8   3      184.19      218.48     19.45 o 
   9   8   3      180.79      218.20     19.37 o 
  10   8   3       22.85       25.61     12.54 o 
 -11   9   3        8.52       44.93     24.39 o 
 -10   9   3        5.38       19.39     13.36 o 
  -9   9   3       14.37       10.77     11.79 o 
  -8   9   3       10.85        5.23     12.88 o 
  -7   9   3      209.33      191.05     17.90 o 
  -6   9   3      132.00       99.95     11.56 o 
  -5   9   3       68.61       80.39     13.99 o 
  -4   9   3      465.34      422.86     26.68 o 
  -3   9   3       33.23       30.99      8.99 o 
  -2   9   3     1455.70     1299.07     67.35 o 
  -1   9   3      197.50      195.97     14.64 o 
   0   9   3      400.19      391.32     17.42 o 
   1   9   3     1348.78     1247.41     50.01 o 
   2   9   3      288.15      269.70     16.00 o 
   3   9   3      355.86      337.83     20.82 o 
   4   9   3      311.72      276.50     20.74 o 
   5   9   3      402.25      374.95     22.64 o 
   6   9   3       71.93       66.44     16.98 o 
   7   9   3       27.99       33.95     12.46 o 
   8   9   3      101.68       97.12     14.43 o 
   9   9   3        8.68       15.15     12.24 o 
  10   9   3       10.70       11.79     17.43 o 
 -10  10   3      136.73      167.03     38.39 o 
  -9  10   3      170.66      197.10     32.09 o 
  -8  10   3      464.41      429.87     49.28 o 
  -7  10   3       13.03        6.32     11.32 o 
  -6  10   3      199.72      214.33     17.12 o 
  -5  10   3      849.91      832.08     47.80 o 
  -4  10   3      673.20      683.52     47.65 o 
  -3  10   3      103.93      121.76     15.54 o 
  -2  10   3      148.58      161.19     15.23 o 
  -1  10   3       11.78       15.46     10.31 o 
   0  10   3      441.97      441.59     23.89 o 
   1  10   3      522.65      513.57     19.72 o 
   2  10   3      305.68      293.56     17.47 o 
   3  10   3        9.57        1.70     12.49 o 
   4  10   3      213.08      245.29     30.81 o 
   5  10   3       66.89       75.86     17.33 o 
   6  10   3      494.78      493.58     27.91 o 
   7  10   3      422.73      408.24     27.00 o 
   8  10   3       48.75       73.37     18.17 o 
   9  10   3       63.74       84.33     19.50 o 
 -10  11   3      131.40      183.70     63.22 o 
  -9  11   3       19.70       35.91     17.41 o 
  -8  11   3       15.76       16.06     15.54 o 
  -7  11   3       29.07       44.01     18.61 o 
  -6  11   3       18.28        2.09     15.43 o 
  -5  11   3      563.07      538.08     31.86 o 
  -4  11   3      377.87      368.52     19.94 o 
  -3  11   3      246.26      233.06     16.28 o 
  -2  11   3      528.01      522.01     24.45 o 
  -1  11   3      724.18      739.36     38.42 o 
   0  11   3     1531.89     1495.38     57.18 o 
   1  11   3      139.25      135.90     14.81 o 
   2  11   3        2.71      -11.68     10.57 o 
   3  11   3      977.02      921.34     90.17 o 
   4  11   3      398.06      382.24     24.73 o 
   5  11   3      698.63      722.63     31.77 o 
   6  11   3        1.63       -3.85     19.25 o 
   7  11   3       34.59        5.50     14.76 o 
   8  11   3        3.00       15.08     16.79 o 
   9  11   3        0.91       45.72     16.96 o 
  -9  12   3       10.51       27.34     18.66 o 
  -8  12   3       46.66       25.11     17.55 o 
  -7  12   3      235.58      258.04     24.50 o 
  -6  12   3      139.03      151.16     52.63 o 
  -5  12   3       11.50       12.57     11.18 o 
  -4  12   3      141.70      152.31     15.97 o 
  -3  12   3        3.65      -12.82     10.11 o 
  -2  12   3       22.43        7.88     11.75 o 
  -1  12   3       28.32       28.59     12.25 o 
   0  12   3       81.14       93.30     22.14 o 
   1  12   3      182.84      210.88     17.53 o 
   2  12   3       11.71       -1.32     12.79 o 
   3  12   3       32.77       41.97     15.65 o 
   4  12   3       80.47       80.65     18.73 o 
   5  12   3      211.55      246.06     24.49 o 
   6  12   3       34.40       11.71     14.44 o 
   7  12   3        7.72       15.46     15.86 o 
   8  12   3       42.79       57.58     18.83 o 
  -8  13   3        9.81       14.75     18.81 o 
  -7  13   3        0.23       -9.44     14.47 o 
  -6  13   3      165.19      182.40     67.39 o 
  -5  13   3        3.72       -4.28     20.54 o 
  -4  13   3      133.81      135.13     19.43 o 
  -3  13   3      287.80      283.83     18.26 o 
  -2  13   3       15.66       -2.44     11.37 o 
  -1  13   3       17.94        1.35     11.11 o 
   0  13   3      125.06      128.62     19.60 o 
   1  13   3      856.13      769.53     48.71 o 
   2  13   3      294.18      289.14     29.84 o 
   3  13   3     1105.04     1053.86     61.93 o 
   4  13   3      355.74      327.44     24.04 o 
   5  13   3       47.22       54.97     16.77 o 
   6  13   3        6.86       -3.67     13.86 o 
   7  13   3       48.55       54.89     18.54 o 
   8  13   3        8.03       28.01     31.45 o 
  -8  14   3       99.22      152.68    105.58 o 
  -7  14   3      125.51      181.81     63.86 o 
  -6  14   3       26.24       22.04     28.56 o 
  -5  14   3       34.12       55.72     17.78 o 
  -4  14   3       44.99       42.54     13.81 o 
  -3  14   3        6.61       -2.07     11.72 o 
  -2  14   3        3.70        2.38     16.99 o 
  -1  14   3        0.11      -16.51     11.01 o 
   0  14   3      182.96      189.36     18.73 o 
   1  14   3        5.04       -6.47     17.23 o 
   2  14   3      199.08      235.28     24.25 o 
   3  14   3      263.72      270.33     24.52 o 
   4  14   3      315.16      322.20     25.04 o 
   5  14   3       17.64       50.56     16.56 o 
   6  14   3       94.54       97.62     19.97 o 
   7  14   3      120.13      153.88     24.00 o 
  -7  15   3       88.27      122.21     32.41 o 
  -6  15   3       90.64      109.10     26.31 o 
  -5  15   3      126.53      167.17     40.75 o 
  -4  15   3        0.11       20.13     15.07 o 
  -3  15   3       19.10       38.69     18.41 o 
  -2  15   3       17.97        9.38     12.21 o 
  -1  15   3       41.17       47.38     14.58 o 
   0  15   3      183.20      176.91     19.27 o 
   1  15   3        0.85      -18.00     13.41 o 
   2  15   3        8.13        4.56     14.16 o 
   3  15   3       23.91        2.35     14.33 o 
   4  15   3      148.36      161.20     21.55 o 
   5  15   3        9.34       11.78     30.81 o 
   6  15   3        0.03      -10.27     21.82 o 
  -5  16   3        0.03        2.54     16.71 o 
  -4  16   3       48.67       24.88     25.67 o 
  -3  16   3       31.05       41.79     19.38 o 
  -2  16   3        0.01       19.16     12.54 o 
  -1  16   3        4.57      -18.20     12.14 o 
   0  16   3        3.21        3.98     12.47 o 
   1  16   3       12.46       -6.51     17.33 o 
   2  16   3        3.54      -15.16     15.72 o 
   3  16   3       10.76        8.65     14.89 o 
   4  16   3       65.85       79.06     33.05 o 
  -3  17   3      267.59      294.53     23.31 o 
  -2  17   3      117.84      128.25     19.39 o 
  -1  17   3       47.18       84.08     21.78 o 
   0  17   3      176.51      181.64     23.13 o 
   1  17   3       18.30       24.26     42.68 o 
   2  17   3        5.99       32.49     20.22 o 
   3  17   3       18.66       67.08     19.89 o 
 -12   0   4        5.14      -16.69     23.10 o 
 -10   0   4      472.14      513.44     44.28 o 
  -8   0   4     2089.93     1922.19     64.18 o 
  -6   0   4     5184.18     5345.38    201.95 o 
  -4   0   4      290.70      207.30     20.54 o 
  -2   0   4    10454.91    10217.33    305.18 o 
   0   0   4     6899.03     7290.21     60.97 o 
   2   0   4     1863.04     1865.71     40.43 o 
   4   0   4       89.58      131.57     20.54 o 
   6   0   4      364.69      309.99     30.81 o 
   8   0   4     3540.24     3010.68     80.87 o 
  10   0   4      202.56      225.27     37.22 o 
 -12   1   4        8.10       -4.64     16.32 o 
 -11   1   4       75.99       92.92     21.77 o 
 -10   1   4      195.63      197.98     24.04 o 
  -9   1   4       12.66        6.48     16.32 o 
  -8   1   4      104.65      120.09     14.33 o 
  -7   1   4        1.42        8.88      5.38 o 
  -6   1   4      147.52      158.73     10.39 o 
  -5   1   4      943.20      985.64     54.84 o 
  -4   1   4        0.00       -1.62      3.34 o 
  -3   1   4      314.19      363.85     26.61 o 
  -2   1   4      230.16      226.24      8.60 o 
  -1   1   4        1.48       10.97      4.02 o 
   0   1   4      349.78      350.12      9.17 o 
   1   1   4      514.52      470.34     18.73 o 
   2   1   4      129.71      133.61      9.65 o 
   3   1   4       53.86       54.48      8.64 o 
   4   1   4     1246.22     1245.18     31.33 o 
   5   1   4      101.00      102.14     12.82 o 
   6   1   4      307.74      310.48     21.32 o 
   7   1   4     2060.40     1918.06    130.61 o 
   8   1   4       33.02       35.37     15.81 o 
   9   1   4      111.56      101.95     19.97 o 
  10   1   4        0.50      -10.94     16.37 o 
  11   1   4       60.50       31.89     17.92 o 
 -12   2   4       19.17       14.00     17.92 o 
 -11   2   4        1.40       -0.32     17.01 o 
 -10   2   4       58.23       54.57     18.34 o 
  -9   2   4       63.99       46.21     18.15 o 
  -8   2   4      681.39      645.03     15.78 o 
  -7   2   4      248.13      273.90     13.40 o 
  -6   2   4     2629.08     2592.63    118.18 o 
  -5   2   4       78.89       99.47      6.67 o 
  -4   2   4     3379.83     3196.06    257.25 o 
  -3   2   4      690.19      720.28     57.37 o 
  -2   2   4     1009.29     1018.35     16.21 o 
  -1   2   4     6905.52     7569.60     73.12 o 
   0   2   4     7543.96     8134.20    249.31 o 
   1   2   4     1146.17     1231.04     83.75 o 
   2   2   4      138.17      184.84     17.33 o 
   3   2   4       35.46       34.74      7.76 o 
   4   2   4       60.59       61.58      9.48 o 
   5   2   4      273.97      258.72     21.31 o 
   6   2   4      666.49      620.18     35.90 o 
   7   2   4      189.84      232.30     19.02 o 
   8   2   4     1843.05     1585.46     46.21 o 
   9   2   4       28.49       23.68     16.77 o 
  10   2   4      137.63      136.09     22.57 o 
  11   2   4       38.11        9.05     17.92 o 
 -12   3   4       10.57       25.96     18.04 o 
 -11   3   4       84.28       63.91     19.37 o 
 -10   3   4        0.39       -0.32     16.34 o 
  -9   3   4       35.73       47.17     17.70 o 
  -8   3   4      122.55      115.70     17.44 o 
  -7   3   4      160.18      187.55     12.70 o 
  -6   3   4       35.66       40.22      7.05 o 
  -5   3   4      416.44      463.34     27.15 o 
  -4   3   4     2158.94     2340.43    123.38 o 
  -3   3   4      169.39      170.71      6.30 o 
  -2   3   4      250.48      298.36      9.91 o 
  -1   3   4      698.06      684.13     17.22 o 
   0   3   4     1129.26     1368.78     43.07 o 
   1   3   4     1374.01     1454.65     77.98 o 
   2   3   4      579.44      700.30     19.64 o 
   3   3   4      195.99      300.31     16.26 o 
   4   3   4      300.60      342.16     26.31 o 
   5   3   4      329.07      269.25     15.55 o 
   6   3   4      624.43      561.10     28.48 o 
   7   3   4       42.90       46.01     12.87 o 
   8   3   4        4.29       -7.01      8.93 o 
   9   3   4        4.12       -8.67     11.33 o 
  10   3   4        4.77        0.64     16.34 o 
  11   3   4       37.55       59.94     18.80 o 
 -12   4   4        1.22      -15.46     16.72 o 
 -11   4   4       68.73       91.35     21.07 o 
 -10   4   4       38.53       22.32     16.11 o 
  -9   4   4      252.68      261.43     19.37 o 
  -8   4   4      279.74      313.95     15.47 o 
  -7   4   4      121.72      138.94     12.07 o 
  -6   4   4       70.35       98.61      8.49 o 
  -5   4   4       29.39       60.52      8.23 o 
  -4   4   4      886.30      800.18     43.78 o 
  -3   4   4      261.23      250.25     10.40 o 
  -2   4   4      298.81      396.56      9.39 o 
  -1   4   4      504.83      553.34     16.30 o 
   0   4   4      291.10      291.18     10.33 o 
   1   4   4      642.91      678.69     33.37 o 
   2   4   4      177.01      191.49     13.70 o 
   3   4   4      217.52      220.55     17.97 o 
   4   4   4      419.86      460.32     26.31 o 
   5   4   4      171.07      187.31     17.17 o 
   6   4   4      146.35      149.08     16.42 o 
   7   4   4      589.65      533.36     22.32 o 
   8   4   4       59.71       53.78     14.18 o 
   9   4   4        0.91       -3.35     11.82 o 
  10   4   4      208.06      206.45     19.76 o 
  11   4   4        1.07       -3.00     28.56 o 
 -12   5   4      102.16      155.12     24.05 o 
 -11   5   4      326.18      321.51     26.73 o 
 -10   5   4       20.69       -3.23     16.72 o 
  -9   5   4      423.02      404.41     21.22 o 
  -8   5   4      488.98      475.23     20.84 o 
  -7   5   4      219.23      251.08     14.65 o 
  -6   5   4      363.43      364.37     18.48 o 
  -5   5   4       17.44       18.48      6.42 o 
  -4   5   4        0.00        0.79      5.12 o 
  -3   5   4     4953.21     4782.64    302.93 o 
  -2   5   4      148.19      167.79      7.29 o 
  -1   5   4     2042.97     2112.10     26.24 o 
   0   5   4       37.54       43.42      6.92 o 
   1   5   4     3003.03     3027.68    215.32 o 
   2   5   4       49.32       66.11     11.11 o 
   3   5   4     2163.10     2257.16     89.85 o 
   4   5   4      366.33      401.75     27.60 o 
   5   5   4      610.98      591.94     25.30 o 
   6   5   4      498.00      468.79     25.40 o 
   7   5   4       24.82       -0.64     21.82 o 
   8   5   4        3.52        9.65     10.99 o 
   9   5   4        1.04       -1.26     11.97 o 
  10   5   4       79.16       96.78     16.49 o 
  11   5   4        3.14       12.49     13.93 o 
 -12   6   4       31.60       26.31     27.60 o 
 -11   6   4        5.22       48.13     25.67 o 
 -10   6   4       12.42        4.50     15.16 o 
  -9   6   4       45.61       74.16     24.44 o 
  -8   6   4      253.00      257.75     15.03 o 
  -7   6   4      815.63      837.81     39.54 o 
  -6   6   4      282.33      268.41     14.14 o 
  -5   6   4       65.77       83.57      8.48 o 
  -4   6   4       25.24       21.03      6.46 o 
  -3   6   4     1011.20     1002.36     50.97 o 
  -2   6   4     7538.51     7999.37    267.76 o 
  -1   6   4      726.85      798.40     22.14 o 
   0   6   4       77.26      122.06      9.82 o 
   1   6   4       76.19       88.67      7.93 o 
   2   6   4        6.22        0.88      7.50 o 
   3   6   4      443.04      443.50     15.94 o 
   4   6   4        0.43      -10.11     11.32 o 
   5   6   4      274.26      303.91     21.52 o 
   6   6   4      293.96      287.48     21.56 o 
   7   6   4        0.97      -14.12     12.71 o 
   8   6   4      136.90      147.53     17.46 o 
   9   6   4      153.92      139.37     18.87 o 
  10   6   4        2.47        2.40     12.30 o 
  11   6   4        0.83      -10.85     13.42 o 
 -11   7   4      197.52      286.24     39.15 o 
 -10   7   4      222.38      213.84     38.19 o 
  -9   7   4      479.67      449.71     28.75 o 
  -8   7   4       15.64        6.38     11.79 o 
  -7   7   4       48.96       39.95     10.28 o 
  -6   7   4      355.13      325.54     14.76 o 
  -5   7   4       38.89       36.49      8.05 o 
  -4   7   4       30.04       42.07      7.73 o 
  -3   7   4       18.38       30.71      6.64 o 
  -2   7   4        4.94        9.05      5.65 o 
  -1   7   4     1973.03     2048.60     63.98 o 
   0   7   4      579.39      624.50     15.76 o 
   1   7   4      309.73      291.25     11.37 o 
   2   7   4       54.45       74.76     11.06 o 
   3   7   4      482.17      506.85     26.06 o 
   4   7   4       70.72       82.59     15.99 o 
   5   7   4      575.62      543.43     26.48 o 
   6   7   4      274.40      294.78     25.04 o 
   7   7   4      699.48      657.85     30.16 o 
   8   7   4      129.07      111.75     20.18 o 
   9   7   4       11.99      -11.31     11.44 o 
  10   7   4        0.97      -10.46     14.01 o 
 -11   8   4      107.95      118.09     30.16 o 
 -10   8   4        0.04       11.65     17.17 o 
  -9   8   4      199.65      238.88     18.57 o 
  -8   8   4       40.60       58.66     16.70 o 
  -7   8   4      161.10      186.12     15.70 o 
  -6   8   4       81.18       84.55     13.78 o 
  -5   8   4      468.16      439.73     19.82 o 
  -4   8   4      249.79      267.30     13.00 o 
  -3   8   4      146.55      208.22     21.85 o 
  -2   8   4      592.36      568.54     40.14 o 
  -1   8   4     1126.22     1115.07     36.33 o 
   0   8   4        1.46       -3.78      5.31 o 
   1   8   4       95.77      107.92      9.41 o 
   2   8   4        9.76        6.67      9.49 o 
   3   8   4       63.70       65.18     11.71 o 
   4   8   4      191.45      218.80     36.26 o 
   5   8   4      513.39      477.52     66.11 o 
   6   8   4      324.23      323.61     24.06 o 
   7   8   4      808.69      692.02     31.93 o 
   8   8   4        0.21        8.34     35.30 o 
   9   8   4       12.53       17.33     23.75 o 
  10   8   4       21.80       22.56     14.86 o 
 -11   9   4       54.44      111.67     30.81 o 
 -10   9   4      115.87      122.90     21.47 o 
  -9   9   4      130.28      163.10     20.40 o 
  -8   9   4       29.35       22.75     12.35 o 
  -7   9   4       27.11       33.41     12.11 o 
  -6   9   4      163.42      207.15     17.07 o 
  -5   9   4        1.84        4.07      9.17 o 
  -4   9   4       39.72       52.40      9.77 o 
  -3   9   4      720.81      676.93     32.75 o 
  -2   9   4      247.79      256.52     19.45 o 
  -1   9   4       58.35       59.48      9.18 o 
   0   9   4      780.73      762.72     22.42 o 
   1   9   4      237.61      237.80     15.16 o 
   2   9   4        6.29       -1.41     10.08 o 
   3   9   4     1119.04     1009.10     33.05 o 
   4   9   4      139.50      161.78     20.56 o 
   5   9   4      548.92      556.28     27.00 o 
   6   9   4       13.17       16.76     14.50 o 
   7   9   4        0.88      -14.85     12.84 o 
   8   9   4        0.22       -8.59     14.62 o 
   9   9   4       55.81       62.90     18.93 o 
  10   9   4       21.85       20.03     15.72 o 
 -10  10   4      110.98      126.79     47.81 o 
  -9  10   4        3.40        3.40     12.14 o 
  -8  10   4       45.20       46.26     16.02 o 
  -7  10   4        0.02      -12.68     10.78 o 
  -6  10   4       17.29       20.69     11.50 o 
  -5  10   4        0.03       -1.99     10.55 o 
  -4  10   4      399.64      360.31     18.99 o 
  -3  10   4       36.83       38.08     10.25 o 
  -2  10   4       58.33       51.74     11.42 o 
  -1  10   4       19.48       20.05     10.93 o 
   0  10   4      286.22      272.30     16.75 o 
   1  10   4        0.01       -6.10     10.51 o 
   2  10   4      788.39      776.35     36.40 o 
   3  10   4       18.61       12.52     12.49 o 
   4  10   4       13.53       20.65     14.79 o 
   5  10   4        0.01       -8.01     12.19 o 
   6  10   4        6.12        1.59     15.25 o 
   7  10   4      205.10      224.80     24.85 o 
   8  10   4        9.12       20.90     31.13 o 
   9  10   4       20.64       18.58     17.82 o 
 -10  11   4       38.36       30.16     30.16 o 
  -9  11   4      221.90      260.57     24.44 o 
  -8  11   4       19.43       34.67     16.61 o 
  -7  11   4       40.77       57.14     18.29 o 
  -6  11   4        0.00      -11.77     13.06 o 
  -5  11   4      109.14      105.73     19.22 o 
  -4  11   4       27.31       23.37      9.61 o 
  -3  11   4      167.35      170.61     16.29 o 
  -2  11   4       50.42       60.75     13.24 o 
  -1  11   4      888.14      853.23     29.89 o 
   0  11   4      204.87      197.28     17.15 o 
   1  11   4     1294.97     1233.62     29.62 o 
   2  11   4        1.02       -2.83     10.75 o 
   3  11   4      623.76      560.28     28.13 o 
   4  11   4        1.58        0.84     12.46 o 
   5  11   4      544.48      432.15     41.72 o 
   6  11   4        2.65       -6.65     12.68 o 
   7  11   4       24.30       55.79     22.46 o 
   8  11   4       16.62       17.65     15.88 o 
   9  11   4       11.26       36.18     32.73 o 
  -9  12   4        4.07       35.94     18.28 o 
  -8  12   4      153.94      185.78     59.69 o 
  -7  12   4       26.48      -10.18     14.94 o 
  -6  12   4       20.87        9.56     18.29 o 
  -5  12   4      457.73      437.09     56.80 o 
  -4  12   4       59.01       60.48     13.17 o 
  -3  12   4      183.87      194.22     16.55 o 
  -2  12   4       16.89       26.11     11.42 o 
  -1  12   4      227.40      254.20     17.83 o 
   0  12   4       38.81       24.07     11.70 o 
   1  12   4      395.82      393.59     19.72 o 
   2  12   4        5.86       -7.31     11.69 o 
   3  12   4      234.98      265.83     21.52 o 
   4  12   4        2.96        1.32     14.18 o 
   5  12   4      257.30      255.42     26.31 o 
   6  12   4       55.58       44.65     16.63 o 
   7  12   4        0.28       -3.00     15.42 o 
   8  12   4       56.92       76.87     25.35 o 
  -8  13   4      118.15      174.05     78.94 o 
  -7  13   4        0.92        6.28     35.30 o 
  -6  13   4      193.88      186.19     24.50 o 
  -5  13   4       10.49        6.22     14.60 o 
  -4  13   4      223.30      235.31     44.61 o 
  -3  13   4       25.19       16.36     12.78 o 
  -2  13   4       57.33       76.40     14.29 o 
  -1  13   4       18.77        3.27     11.29 o 
   0  13   4       74.70       82.42     15.65 o 
   1  13   4      192.08      206.33     18.02 o 
   2  13   4      574.47      541.83     28.30 o 
   3  13   4      169.91      204.80     25.99 o 
   4  13   4      218.88      272.08     26.07 o 
   5  13   4      361.54      346.47     26.49 o 
   6  13   4       25.83       13.98     16.56 o 
   7  13   4       45.35       32.97     22.46 o 
  -7  14   4        2.48       -6.01     21.50 o 
  -6  14   4      428.34      440.61     41.40 o 
  -5  14   4      114.10      153.65     40.75 o 
  -4  14   4      472.82      441.74     45.89 o 
  -3  14   4       29.37       48.81     13.33 o 
  -2  14   4      184.99      200.89     24.21 o 
  -1  14   4      646.79      569.52     26.08 o 
   0  14   4        3.25       -8.46     11.24 o 
   1  14   4        8.88        1.39     13.24 o 
   2  14   4        1.58      -10.27     34.02 o 
   3  14   4        2.34        8.29     15.08 o 
   4  14   4      224.38      255.83     26.41 o 
   5  14   4        9.87       15.64     20.86 o 
   6  14   4      106.28      174.77     24.71 o 
  -6  15   4        0.78       10.00     21.82 o 
  -5  15   4       84.11       92.77     22.30 o 
  -4  15   4      141.85      121.97     45.89 o 
  -3  15   4       48.29       39.07     16.02 o 
  -2  15   4        6.06       12.89     12.55 o 
  -1  15   4       20.17       16.26     13.13 o 
   0  15   4       18.76       15.50     12.34 o 
   1  15   4        4.95        2.52     13.52 o 
   2  15   4       67.74       56.45     17.42 o 
   3  15   4      160.62      201.05     29.52 o 
   4  15   4      135.28      189.27     23.80 o 
   5  15   4      137.04      145.59     22.91 o 
  -5  16   4      157.69      205.58     31.13 o 
  -4  16   4      485.94      448.54     38.19 o 
  -3  16   4       41.75       86.74     20.76 o 
  -2  16   4        0.80       11.32     20.82 o 
  -1  16   4      150.46      182.21     24.07 o 
   0  16   4       31.19       37.33     14.75 o 
   1  16   4      101.35      122.12     20.74 o 
   2  16   4       39.87       31.87     16.32 o 
   3  16   4        9.07       31.24     38.83 o 
   4  16   4       27.67       35.46     18.92 o 
  -3  17   4       12.48       11.40     31.77 o 
  -2  17   4       12.35       18.28     13.54 o 
  -1  17   4      123.64      116.62     30.82 o 
   0  17   4       17.06       52.96     25.35 o 
   1  17   4       84.45      118.65     21.56 o 
   2  17   4       12.53       35.36     17.58 o 
 -11   0   5        5.83        8.99     25.67 o 
  -9   0   5     1142.38     1056.40     53.91 o 
  -7   0   5      125.71      136.10     25.67 o 
  -5   0   5      195.00      155.38      7.15 o 
  -3   0   5      915.37      777.22     30.16 o 
  -1   0   5     2080.57     2096.51     25.04 o 
   1   0   5      280.02      301.65     19.25 o 
   3   0   5      836.82      822.15     33.37 o 
   5   0   5      409.43      362.62     28.88 o 
   7   0   5      606.58      551.31     40.43 o 
   9   0   5       76.28       62.90     28.88 o 
  11   0   5      528.12      622.55     49.42 o 
 -12   1   5       39.29       52.08     21.73 o 
 -11   1   5      130.11      147.79     25.18 o 
 -10   1   5      120.61      129.85     23.34 o 
  -9   1   5       15.47        7.27     16.80 o 
  -8   1   5      104.53      108.64     15.10 o 
  -7   1   5        4.20       -8.38     10.75 o 
  -6   1   5      279.89      239.57     23.10 o 
  -5   1   5       86.69      119.33      9.11 o 
  -4   1   5      791.77      777.33     85.34 o 
  -3   1   5      372.63      381.53     10.37 o 
  -2   1   5      134.95      140.71      5.57 o 
  -1   1   5       26.65       33.92      5.17 o 
   0   1   5       19.41       32.78      6.12 o 
   1   1   5       37.68       53.41      8.99 o 
   2   1   5        7.82        6.81      6.75 o 
   3   1   5       97.25      150.78     11.73 o 
   4   1   5      334.95      326.58     29.52 o 
   5   1   5       10.86       -7.49     12.15 o 
   6   1   5       27.99       30.88     16.37 o 
   7   1   5     1140.03     1034.21     35.57 o 
   8   1   5      108.92      115.39     19.71 o 
   9   1   5       68.43       71.36     33.37 o 
  10   1   5       73.42       85.72     22.14 o 
  11   1   5       75.27       60.01     22.78 o 
 -12   2   5      149.98      163.54     25.61 o 
 -11   2   5       90.27       71.47     21.32 o 
 -10   2   5       21.31       10.05     16.26 o 
  -9   2   5       72.68       68.10     19.91 o 
  -8   2   5      755.85      763.62     24.69 o 
  -7   2   5      363.39      334.36     24.35 o 
  -6   2   5      119.05      140.56     10.08 o 
  -5   2   5      313.98      263.06     17.38 o 
  -4   2   5      434.98      523.38     63.31 o 
  -3   2   5       11.89       42.16     11.15 o 
  -2   2   5       48.69       56.34      4.78 o 
  -1   2   5       30.50       29.67      4.21 o 
   0   2   5     2847.78     3015.35     66.33 o 
   1   2   5     2852.95     2991.65     28.50 o 
   2   2   5      454.68      497.92     14.79 o 
   3   2   5      908.31      955.10     20.87 o 
   4   2   5      102.08      110.52     13.65 o 
   5   2   5      214.95      237.12     16.67 o 
   6   2   5       60.21       58.41     13.70 o 
   7   2   5       83.33      100.11     19.04 o 
   8   2   5       59.90       84.59     18.54 o 
   9   2   5       17.97        7.92     36.90 o 
  10   2   5        4.07       -9.95     15.41 o 
  11   2   5       69.59      101.79     24.71 o 
 -12   3   5        7.44        3.68     21.82 o 
 -11   3   5       25.80       -2.25     17.70 o 
 -10   3   5      828.59      850.82     36.53 o 
  -9   3   5      139.46      138.85     16.80 o 
  -8   3   5     1303.20     1189.97     35.23 o 
  -7   3   5      344.93      329.41     19.14 o 
  -6   3   5      271.88      291.64     18.99 o 
  -5   3   5       43.68       37.73      7.83 o 
  -4   3   5      965.33      988.98     90.30 o 
  -3   3   5     2053.72     2317.63    133.29 o 
  -2   3   5      431.56      453.26      9.32 o 
  -1   3   5     3906.41     4334.47     73.37 o 
   0   3   5     1735.38     1877.87     37.07 o 
   1   3   5      182.89      242.17     13.07 o 
   2   3   5     2643.14     2693.34    134.78 o 
   3   3   5     1338.73     1614.77     47.49 o 
   4   3   5      839.83      737.76     21.21 o 
   5   3   5      443.95      391.97     17.93 o 
   6   3   5      446.89      388.50     19.14 o 
   7   3   5       15.85       13.32     11.30 o 
   8   3   5      161.23      169.04     18.46 o 
   9   3   5       29.55       32.36     16.45 o 
  10   3   5      181.37      215.10     36.26 o 
  11   3   5        8.89       20.61     18.80 o 
 -12   4   5        2.22       -5.69     17.12 o 
 -11   4   5        8.65       11.40     18.61 o 
 -10   4   5      302.54      319.07     26.55 o 
  -9   4   5      503.72      477.20     22.82 o 
  -8   4   5       36.48       28.98     13.49 o 
  -7   4   5       55.04       50.30     13.77 o 
  -6   4   5      256.23      284.44     13.71 o 
  -5   4   5      539.09      509.49     37.61 o 
  -4   4   5       55.13       79.45      6.01 o 
  -3   4   5      423.99      440.00     20.29 o 
  -2   4   5       27.50       63.50      6.18 o 
  -1   4   5        8.98        1.98      4.50 o 
   0   4   5      542.79      631.35     25.61 o 
   1   4   5      789.01      687.33     20.16 o 
   2   4   5        2.86        3.55      8.77 o 
   3   4   5      266.48      275.48     23.75 o 
   4   4   5      732.38      714.34     37.22 o 
   5   4   5       28.41       42.25     12.08 o 
   6   4   5      796.91      722.78     24.21 o 
   7   4   5       10.20       -0.75     10.52 o 
   8   4   5        6.98       -5.45     11.40 o 
   9   4   5       67.69       51.99     15.56 o 
  10   4   5        1.43       -8.66     18.29 o 
  11   4   5      449.51      470.88     34.98 o 
 -12   5   5      297.02      363.32     30.33 o 
 -11   5   5        8.72       10.58     16.98 o 
 -10   5   5      551.51      571.38     43.64 o 
  -9   5   5        2.59      -11.13     11.96 o 
  -8   5   5       80.98       94.07     15.67 o 
  -7   5   5      548.01      533.76     18.93 o 
  -6   5   5       58.31       79.51     11.10 o 
  -5   5   5       33.62       37.72      9.61 o 
  -4   5   5       70.90       98.76      7.71 o 
  -3   5   5     2503.89     2546.73     99.73 o 
  -2   5   5     5531.16     5893.51    191.66 o 
  -1   5   5     1958.12     2110.92     33.36 o 
   0   5   5     1110.33     1145.52     31.64 o 
   1   5   5      685.35      737.40     21.92 o 
   2   5   5      725.20      681.81     37.22 o 
   3   5   5      114.66      115.13     15.16 o 
   4   5   5     3523.09     3421.41    172.64 o 
   5   5   5        4.14       12.16     12.46 o 
   6   5   5      374.66      319.62     34.66 o 
   7   5   5      465.10      398.68     20.71 o 
   8   5   5        4.35       15.81     12.80 o 
   9   5   5      170.03      190.26     22.17 o 
  10   5   5       18.48       35.19     14.79 o 
 -12   6   5       96.75      124.51     34.02 o 
 -11   6   5       50.67       77.66     30.16 o 
 -10   6   5      124.01      150.96     18.23 o 
  -9   6   5       98.34       92.98     16.14 o 
  -8   6   5       26.95       19.06     12.73 o 
  -7   6   5      478.49      493.24     23.91 o 
  -6   6   5       57.76       58.68     11.04 o 
  -5   6   5      265.13      258.46     13.71 o 
  -4   6   5      115.85      118.14      8.49 o 
  -3   6   5     7033.02     6750.60    325.38 o 
  -2   6   5     3051.09     3287.82     96.58 o 
  -1   6   5     1861.42     1905.32     35.32 o 
   0   6   5      132.14      151.14     10.69 o 
   1   6   5       24.50       18.36      7.72 o 
   2   6   5      435.97      508.37     21.56 o 
   3   6   5     2004.46     1994.60     74.77 o 
   4   6   5      122.16      157.62     18.63 o 
   5   6   5       57.01       55.82     35.94 o 
   6   6   5        0.81       -7.85     13.87 o 
   7   6   5      119.55      130.29     28.24 o 
   8   6   5      137.98      114.00     16.16 o 
   9   6   5      214.86      195.40     20.50 o 
  10   6   5        4.97        0.89     15.49 o 
 -11   7   5       71.77      107.18     31.45 o 
 -10   7   5      765.14      715.01     48.13 o 
  -9   7   5        5.09       18.29     16.34 o 
  -8   7   5       14.01        4.12     15.53 o 
  -7   7   5       31.27       39.26     16.06 o 
  -6   7   5     1209.71     1168.61     45.76 o 
  -5   7   5      812.10      778.11     55.12 o 
  -4   7   5        9.70       11.52      6.79 o 
  -3   7   5      233.77      249.67     10.43 o 
  -2   7   5      542.27      555.27     18.47 o 
  -1   7   5      134.87      176.41      9.12 o 
   0   7   5      779.92      772.43     14.27 o 
   1   7   5      399.41      420.95     16.12 o 
   2   7   5      204.02      212.30     14.00 o 
   3   7   5      941.14      942.67     39.45 o 
   4   7   5      319.02      303.96     20.62 o 
   5   7   5       65.35       71.88     16.34 o 
   6   7   5     1384.57     1247.74    113.28 o 
   7   7   5       10.35       12.40     14.80 o 
   8   7   5      118.28      100.80     16.00 o 
   9   7   5        0.71        3.39     13.21 o 
  10   7   5        5.96      -18.56     15.42 o 
 -11   8   5        3.91       25.67     24.39 o 
 -10   8   5       83.39       88.09     28.88 o 
  -9   8   5        0.28       -4.42     16.14 o 
  -8   8   5       57.81       51.18     25.38 o 
  -7   8   5       89.00       93.43     16.27 o 
  -6   8   5      256.09      262.87     17.33 o 
  -5   8   5      573.31      522.14     34.88 o 
  -4   8   5      297.12      317.46     17.60 o 
  -3   8   5     1026.75      969.24     49.80 o 
  -2   8   5      865.39      842.04     37.42 o 
  -1   8   5      473.34      468.43     14.82 o 
   0   8   5       58.96       78.32      7.88 o 
   1   8   5      289.28      300.10     13.18 o 
   2   8   5      958.49      919.62     19.29 o 
   3   8   5       11.42       -0.88     12.42 o 
   4   8   5       21.54       22.59     14.89 o 
   5   8   5      118.40      139.20     18.73 o 
   6   8   5       50.39       48.61     15.20 o 
   7   8   5        3.00       -1.01     13.98 o 
   8   8   5       32.95       31.55     17.54 o 
   9   8   5       40.10       27.88     15.21 o 
  10   8   5        0.64       37.66     15.67 o 
 -10   9   5       22.05       12.11     17.88 o 
  -9   9   5       44.13       12.43     16.65 o 
  -8   9   5      674.05      641.96     59.04 o 
  -7   9   5      140.50      133.80     16.00 o 
  -6   9   5      331.21      339.28     19.35 o 
  -5   9   5      570.16      512.40     27.93 o 
  -4   9   5       20.46       28.30     12.03 o 
  -3   9   5      390.15      375.33     21.25 o 
  -2   9   5        1.18        2.95      8.43 o 
  -1   9   5      397.55      404.50     14.58 o 
   0   9   5        0.03       -7.86      7.06 o 
   1   9   5      189.21      198.96     15.05 o 
   2   9   5     1320.02     1205.48     35.81 o 
   3   9   5      400.96      404.43     25.99 o 
   4   9   5      324.90      339.62     34.98 o 
   5   9   5        4.69        3.61     13.11 o 
   6   9   5       84.11      106.03     35.94 o 
   7   9   5      127.69      132.89     46.85 o 
   8   9   5       54.29       57.56     17.89 o 
   9   9   5       41.20       34.02     27.60 o 
 -10  10   5       14.58       49.91     18.75 o 
  -9  10   5       12.59       12.54     17.54 o 
  -8  10   5       20.02       13.28     11.95 o 
  -7  10   5        4.42       -1.62     11.82 o 
  -6  10   5       23.76       -6.72     10.64 o 
  -5  10   5      551.42      542.60     42.88 o 
  -4  10   5      651.68      553.35     43.60 o 
  -3  10   5        1.24        1.54      9.74 o 
  -2  10   5       36.02       43.00     12.24 o 
  -1  10   5     1121.29     1133.32     27.14 o 
   0  10   5     1990.55     1869.40     76.66 o 
   1  10   5     1832.64     1807.09     47.55 o 
   2  10   5      688.42      663.97     22.67 o 
   3  10   5      382.34      376.79     28.56 o 
   4  10   5      532.39      512.83     26.93 o 
   5  10   5      389.02      378.36     24.96 o 
   6  10   5       23.80       35.70     16.63 o 
   7  10   5        0.56       -1.60     15.43 o 
   8  10   5        5.86      -12.74     13.86 o 
   9  10   5      121.64      144.36     23.85 o 
  -9  11   5      136.03      107.18     34.66 o 
  -8  11   5      210.80      256.37     23.59 o 
  -7  11   5       75.31       90.47     19.11 o 
  -6  11   5       27.00       25.51     16.74 o 
  -5  11   5       86.69       66.56     18.00 o 
  -4  11   5       46.36       39.70     16.50 o 
  -3  11   5       12.20       15.35     10.94 o 
  -2  11   5        6.86       -4.52     13.77 o 
  -1  11   5     2015.27     1901.53     55.49 o 
   0  11   5      501.66      513.18     21.35 o 
   1  11   5      584.20      530.66     21.64 o 
   2  11   5     1362.61     1313.52     48.78 o 
   3  11   5      718.75      612.21     41.40 o 
   4  11   5        4.79        7.86     14.18 o 
   5  11   5        5.78      -15.88     15.08 o 
   6  11   5      144.43      170.92     23.59 o 
   7  11   5        5.99       18.72     16.17 o 
   8  11   5      103.46      116.03     22.75 o 
  -9  12   5        7.24      -14.12     30.81 o 
  -8  12   5       39.61       68.13     23.10 o 
  -7  12   5      203.17      223.16     36.26 o 
  -6  12   5      381.50      436.70     44.28 o 
  -5  12   5      111.09      147.45     21.23 o 
  -4  12   5        7.38      -17.94     13.70 o 
  -3  12   5       45.67       48.47     11.89 o 
  -2  12   5       16.85       12.49     11.39 o 
  -1  12   5      131.95      155.59     16.05 o 
   0  12   5        1.44      -12.42     10.24 o 
   1  12   5       15.53       16.86     10.80 o 
   2  12   5      123.13      111.53     18.80 o 
   3  12   5        0.03       -4.31     11.99 o 
   4  12   5        0.40       -2.57     14.47 o 
   5  12   5       33.83       28.91     16.11 o 
   6  12   5        0.77      -22.62     15.08 o 
   7  12   5      117.19       93.96     20.47 o 
  -8  13   5        1.33       15.80     16.33 o 
  -7  13   5       49.77       40.94     20.54 o 
  -6  13   5       43.98       71.76     18.37 o 
  -5  13   5      143.01      131.28     22.19 o 
  -4  13   5       74.88       59.26     18.04 o 
  -3  13   5       37.71       29.74     17.42 o 
  -2  13   5       12.65        6.14     10.84 o 
  -1  13   5       68.28       66.61     14.35 o 
   0  13   5       16.86       32.16     12.85 o 
   1  13   5       75.69       89.17     20.11 o 
   2  13   5       15.95       20.05     16.69 o 
   3  13   5       85.93       89.76     18.92 o 
   4  13   5       12.42        3.71     15.72 o 
   5  13   5      445.72      426.17     27.50 o 
   6  13   5       91.84      128.49     22.91 o 
   7  13   5        4.79       24.96     41.08 o 
  -7  14   5       23.63       48.61     34.66 o 
  -6  14   5        0.02      -11.11     15.93 o 
  -5  14   5       58.48       88.87     22.02 o 
  -4  14   5        0.71       16.37     17.41 o 
  -3  14   5       44.75       42.63     21.82 o 
  -2  14   5      380.69      378.89     28.04 o 
  -1  14   5      139.13      153.43     28.00 o 
   0  14   5       86.56       80.22     15.96 o 
   1  14   5        1.44      -16.79     13.06 o 
   2  14   5       18.58       23.16     14.89 o 
   3  14   5      122.20      163.09     22.46 o 
   4  14   5      557.89      544.84     31.08 o 
   5  14   5       61.81       32.96     30.16 o 
   6  14   5       39.13       31.87     18.34 o 
  -6  15   5        4.41      -19.96     20.54 o 
  -5  15   5       41.32       37.00     48.13 o 
  -4  15   5        3.45       15.21     17.88 o 
  -3  15   5       41.60       26.31     26.63 o 
  -2  15   5       63.90       49.20     20.10 o 
  -1  15   5       11.90       21.15     16.65 o 
   0  15   5       11.17       11.77     12.75 o 
   1  15   5        4.43       38.46     15.25 o 
   2  15   5      106.12      123.82     20.62 o 
   3  15   5       93.70       94.54     29.84 o 
   4  15   5        8.07       44.67     17.82 o 
   5  15   5        7.86        7.77     15.57 o 
  -4  16   5       20.34        2.66     24.71 o 
  -3  16   5       14.33       33.07     19.88 o 
  -2  16   5       35.93       29.55     20.51 o 
  -1  16   5        7.72       20.60     12.73 o 
   0  16   5        8.29        8.29     14.62 o 
   1  16   5       84.67      123.86     30.81 o 
   2  16   5       49.76       94.79     19.45 o 
   3  16   5       15.28       20.43     16.07 o 
  -2  17   5       49.49       88.05     27.28 o 
  -1  17   5       65.92       95.68     33.05 o 
   0  17   5       32.63       53.46     22.14 o 
 -12   0   6      123.80      118.09     35.94 o 
 -10   0   6       78.78       57.12     29.52 o 
  -8   0   6      204.70      235.25     21.23 o 
  -6   0   6      735.15      625.11     40.43 o 
  -4   0   6     1226.79     1100.05     41.08 o 
  -2   0   6      124.08      118.71     23.10 o 
   0   0   6      124.57      141.80     11.57 o 
   2   0   6      437.70      532.69     28.88 o 
   4   0   6      483.72      464.02     30.81 o 
   6   0   6      270.58      252.87     32.73 o 
   8   0   6       31.14       -5.78     22.46 o 
  10   0   6       14.49       34.66     22.46 o 
 -12   1   6       15.14        8.34     26.63 o 
 -11   1   6        0.89      -11.90     17.36 o 
 -10   1   6       69.77       66.97     21.77 o 
  -9   1   6      108.08      132.52     22.22 o 
  -8   1   6       17.41       20.46     13.68 o 
  -7   1   6      586.50      562.63     48.81 o 
  -6   1   6       87.70      136.42     19.25 o 
  -5   1   6     2683.80     2182.00     40.84 o 
  -4   1   6      120.01      159.58     12.80 o 
  -3   1   6      115.65      104.05      7.90 o 
  -2   1   6      358.35      423.54      9.19 o 
  -1   1   6      240.28      265.11      8.94 o 
   0   1   6      331.51      377.40     12.13 o 
   1   1   6        3.83        3.21      8.17 o 
   2   1   6        5.37        0.99     12.52 o 
   3   1   6     1034.93     1012.48     27.89 o 
   4   1   6       31.32       30.16     14.07 o 
   5   1   6      653.62      611.59     27.43 o 
   6   1   6      187.00      220.84     22.68 o 
   7   1   6     1189.23     1062.14     36.08 o 
   8   1   6        0.10       -2.80     14.50 o 
   9   1   6      616.85      492.05     31.06 o 
  10   1   6       89.64       95.81     21.56 o 
 -12   2   6       81.57       74.27     22.30 o 
 -11   2   6       24.04       15.47     18.80 o 
 -10   2   6       71.84       58.03     20.41 o 
  -9   2   6      789.45      766.94     36.58 o 
  -8   2   6      207.64      251.78     19.60 o 
  -7   2   6        0.81        7.19     12.14 o 
  -6   2   6      220.67      203.00     21.07 o 
  -5   2   6      249.48      250.91     19.72 o 
  -4   2   6       12.19        0.43      6.06 o 
  -3   2   6        4.16        2.49      6.03 o 
  -2   2   6        0.18        1.59      4.25 o 
  -1   2   6      291.34      297.86     10.84 o 
   0   2   6     1543.73     1575.31     28.53 o 
   1   2   6      628.56      656.09     15.74 o 
   2   2   6     1149.51     1144.03     21.61 o 
   3   2   6      145.98      171.37     13.27 o 
   4   2   6      501.63      439.41     18.81 o 
   5   2   6      312.17      293.85     23.12 o 
   6   2   6     1404.26     1291.01     38.12 o 
   7   2   6       20.53       28.88     16.79 o 
   8   2   6       32.03       34.09     16.72 o 
   9   2   6        0.34        6.85     15.40 o 
  10   2   6        3.86        8.94     16.69 o 
 -12   3   6       16.24       61.61     31.77 o 
 -11   3   6      154.57      204.04     27.00 o 
 -10   3   6        0.05      -24.16     16.11 o 
  -9   3   6     1139.46     1131.74     31.26 o 
  -8   3   6      188.85      240.50     18.73 o 
  -7   3   6     1219.19     1131.72     68.28 o 
  -6   3   6       24.55       23.85     12.54 o 
  -5   3   6      107.29      126.73     11.67 o 
  -4   3   6      273.36      272.97     19.26 o 
  -3   3   6     2542.06     2630.17    143.12 o 
  -2   3   6     3378.32     3706.95     26.88 o 
  -1   3   6      365.39      367.74      8.85 o 
   0   3   6        9.81        3.57      5.00 o 
   1   3   6     2156.34     2315.01     28.00 o 
   2   3   6       76.56      107.01     10.73 o 
   3   3   6      609.41      585.63     18.34 o 
   4   3   6      578.19      553.91     20.19 o 
   5   3   6      205.41      214.83     16.75 o 
   6   3   6     1017.00      891.18     26.55 o 
   7   3   6     2052.47     1766.84     37.66 o 
   8   3   6       17.04      -19.56     15.20 o 
   9   3   6       45.57       30.14     17.23 o 
  10   3   6       82.39       30.51     18.59 o 
 -12   4   6       14.01       26.09     34.02 o 
 -11   4   6       55.10       71.24     21.33 o 
 -10   4   6      129.73      151.62     24.73 o 
  -9   4   6        0.17       -0.94     13.60 o 
  -8   4   6      230.58      232.84     19.32 o 
  -7   4   6      541.63      523.10     32.08 o 
  -6   4   6       19.13        5.74     11.98 o 
  -5   4   6        3.18       -3.43      7.53 o 
  -4   4   6      128.21      142.68     11.95 o 
  -3   4   6       78.84       99.37      6.76 o 
  -2   4   6     2186.89     2405.65     32.61 o 
  -1   4   6     2608.65     2736.35     43.18 o 
   0   4   6     1383.25     1375.97     45.09 o 
   1   4   6      117.52      187.36     14.65 o 
   2   4   6      827.16      806.91     46.85 o 
   3   4   6      384.65      418.45     32.73 o 
   4   4   6       46.88       24.44     11.24 o 
   5   4   6      181.70      185.02     17.09 o 
   6   4   6      469.87      456.89     29.06 o 
   7   4   6       14.22        8.63     12.82 o 
   8   4   6        1.45        1.93     11.11 o 
   9   4   6       39.19       15.34     17.47 o 
  10   4   6       29.83       21.35     30.81 o 
 -12   5   6       28.53       27.60     20.88 o 
 -11   5   6      160.22      205.62     26.32 o 
 -10   5   6       20.87       22.75     19.04 o 
  -9   5   6       27.65       22.08     14.43 o 
  -8   5   6      172.10      192.85     19.00 o 
  -7   5   6      120.49      112.01     16.14 o 
  -6   5   6        8.53       11.18      8.77 o 
  -5   5   6      244.11      260.23     13.70 o 
  -4   5   6        0.10       -2.46      7.40 o 
  -3   5   6      161.37      169.91      8.54 o 
  -2   5   6     8700.37     9269.66    340.11 o 
  -1   5   6      897.68      944.14     21.40 o 
   0   5   6       22.06       22.00      7.70 o 
   1   5   6       51.61       54.03      9.82 o 
   2   5   6       31.77       29.63     11.85 o 
   3   5   6      240.73      271.00     18.83 o 
   4   5   6       51.94       71.30     15.88 o 
   5   5   6      619.95      552.37     22.19 o 
   6   5   6     1209.59     1014.46     28.60 o 
   7   5   6       68.80       68.59     14.52 o 
   8   5   6      301.36      278.14     20.20 o 
   9   5   6       23.44       25.06     13.27 o 
  10   5   6       44.75       27.21     19.37 o 
 -11   6   6        2.95       -8.99     23.75 o 
 -10   6   6       36.57       55.89     15.80 o 
  -9   6   6      121.89      103.65     17.24 o 
  -8   6   6       70.49       69.44     15.65 o 
  -7   6   6       46.82       61.29     14.55 o 
  -6   6   6      195.90      193.19     13.78 o 
  -5   6   6      132.02      155.64     15.93 o 
  -4   6   6     1403.92     1328.14    116.81 o 
  -3   6   6       47.11       74.22      7.49 o 
  -2   6   6     1365.78     1411.86     41.59 o 
  -1   6   6       18.57       34.38      7.09 o 
   0   6   6      680.47      674.29     15.39 o 
   1   6   6      238.16      255.03     13.62 o 
   2   6   6      171.06      196.25     18.00 o 
   3   6   6       93.46      122.89     17.72 o 
   4   6   6       46.00       61.57     15.07 o 
   5   6   6       18.16       26.94     14.47 o 
   6   6   6       59.36       46.85     23.10 o 
   7   6   6       19.27        1.21     12.25 o 
   8   6   6        4.60      -19.05     15.33 o 
   9   6   6       10.77       -4.72     13.44 o 
  10   6   6        3.65      -11.43     14.64 o 
 -11   7   6      111.44      123.87     32.73 o 
 -10   7   6        0.07        9.95     17.70 o 
  -9   7   6       33.39       -3.61     16.56 o 
  -8   7   6        5.14        6.51     16.56 o 
  -7   7   6       18.35       24.20     16.77 o 
  -6   7   6        0.01        5.09      9.52 o 
  -5   7   6        0.07        8.26      9.78 o 
  -4   7   6       39.98       31.54      9.55 o 
  -3   7   6       41.20       44.80      7.70 o 
  -2   7   6     1033.87     1080.55     38.03 o 
  -1   7   6      363.55      364.85     11.89 o 
   0   7   6       26.34       27.33      7.00 o 
   1   7   6       78.39       90.41     11.95 o 
   2   7   6       58.02       75.09     14.62 o 
   3   7   6        2.10       -3.61     12.64 o 
   4   7   6       83.67       74.13     16.79 o 
   5   7   6      114.94      128.85     24.07 o 
   6   7   6        4.39      -10.14     13.87 o 
   7   7   6       54.16       47.83     13.91 o 
   8   7   6        0.47      -16.08     11.58 o 
   9   7   6      256.48      277.91     20.56 o 
 -11   8   6        0.08       -8.34     25.03 o 
 -10   8   6       88.31       82.72     25.03 o 
  -9   8   6        3.98      -10.03     16.77 o 
  -8   8   6        7.05       16.59     17.17 o 
  -7   8   6       20.67        1.23     16.52 o 
  -6   8   6      336.51      331.32     19.48 o 
  -5   8   6      202.90      211.53     16.43 o 
  -4   8   6     3091.94     2804.15    219.32 o 
  -3   8   6      419.28      397.96     19.09 o 
  -2   8   6     1805.75     1725.18     27.05 o 
  -1   8   6       59.12       71.21      8.51 o 
   0   8   6     1305.97     1312.72     20.13 o 
   1   8   6        1.56       -8.21      7.63 o 
   2   8   6      483.30      498.07     20.09 o 
   3   8   6      286.39      282.28     34.98 o 
   4   8   6       51.91       31.47     13.57 o 
   5   8   6        2.94      -17.42     12.58 o 
   6   8   6       56.59       71.68     18.27 o 
   7   8   6       55.88       49.29     22.46 o 
   8   8   6       14.86       24.67     14.07 o 
   9   8   6       46.38       36.98     15.55 o 
 -10   9   6       18.90       16.35     19.00 o 
  -9   9   6      133.39      147.21     39.47 o 
  -8   9   6      137.23      120.47     22.46 o 
  -7   9   6       42.98       57.67     14.06 o 
  -6   9   6       98.66      125.53     14.79 o 
  -5   9   6       12.46       -3.96     11.48 o 
  -4   9   6      149.97      150.19     16.30 o 
  -3   9   6       95.97      101.37     14.86 o 
  -2   9   6      506.98      506.89     23.21 o 
  -1   9   6      270.91      238.37     12.78 o 
   0   9   6      280.58      294.97     13.85 o 
   1   9   6        0.35       -3.02      7.74 o 
   2   9   6       74.13       83.71     12.99 o 
   3   9   6        5.33        6.23     13.40 o 
   4   9   6       22.17       26.98     13.70 o 
   5   9   6      400.69      384.54     25.18 o 
   6   9   6      257.31      264.89     26.48 o 
   7   9   6       32.54       36.86     16.94 o 
   8   9   6       24.18        5.16     14.74 o 
   9   9   6        0.19        1.43     23.33 o 
 -10  10   6       58.30       46.86     43.64 o 
  -9  10   6        6.55        2.48     17.72 o 
  -8  10   6        8.20       -7.91     16.45 o 
  -7  10   6       15.47       34.11     12.63 o 
  -6  10   6       39.39       46.01     13.98 o 
  -5  10   6      502.89      454.34     32.51 o 
  -4  10   6       20.70       17.32     12.05 o 
  -3  10   6       20.51       18.83     14.94 o 
  -2  10   6      711.68      669.97     22.08 o 
  -1  10   6      319.59      317.65     17.65 o 
   0  10   6       13.50       12.48     10.56 o 
   1  10   6      645.04      602.70     22.04 o 
   2  10   6       37.66       29.08     11.75 o 
   3  10   6       53.27       71.01     17.26 o 
   4  10   6       21.88       26.66     17.33 o 
   5  10   6       61.88       45.67     17.68 o 
   6  10   6      107.87      120.15     22.38 o 
   7  10   6       28.42       37.50     25.03 o 
   8  10   6        3.65       41.25     16.26 o 
  -9  11   6      127.67       89.85     36.58 o 
  -8  11   6       59.15       55.19     30.16 o 
  -7  11   6      326.02      349.23     25.98 o 
  -6  11   6        0.62       -6.04     13.65 o 
  -5  11   6      236.53      233.95     41.72 o 
  -4  11   6        4.20      -11.87     14.25 o 
  -3  11   6      194.54      208.30     36.58 o 
  -2  11   6      157.62      179.60     16.24 o 
  -1  11   6        6.64      -12.05      9.27 o 
   0  11   6      336.15      326.85     18.05 o 
   1  11   6       45.26       52.68     12.21 o 
   2  11   6      252.18      264.81     22.05 o 
   3  11   6        9.12       22.57     14.33 o 
   4  11   6      102.49       90.20     19.00 o 
   5  11   6       66.25       84.69     21.82 o 
   6  11   6       66.30       21.80     16.74 o 
   7  11   6      139.91      175.63     23.48 o 
   8  11   6       18.25       15.07     16.98 o 
  -9  12   6       29.30       14.76     32.73 o 
  -8  12   6       10.45        3.85     26.31 o 
  -7  12   6       53.78       51.40     18.28 o 
  -6  12   6       38.24       30.16     16.17 o 
  -5  12   6        3.28      -15.65     13.61 o 
  -4  12   6       62.65       58.99     17.41 o 
  -3  12   6        1.42        2.33     15.08 o 
  -2  12   6       20.25        6.77     16.17 o 
  -1  12   6      289.50      302.33     17.85 o 
   0  12   6      172.89      171.52     16.90 o 
   1  12   6        2.12      -15.44     10.29 o 
   2  12   6      226.61      230.79     23.74 o 
   3  12   6        3.83       20.10     13.79 o 
   4  12   6      870.03      809.94     43.96 o 
   5  12   6        2.28        4.89     27.60 o 
   6  12   6       38.02       29.84     32.41 o 
   7  12   6        2.87      -24.70     16.52 o 
  -8  13   6        8.75       -3.85     32.73 o 
  -7  13   6      226.84      262.12     26.04 o 
  -6  13   6       30.96       54.61     18.52 o 
  -5  13   6      565.99      606.42     99.16 o 
  -4  13   6       49.80       43.96     17.68 o 
  -3  13   6      281.98      272.20     25.29 o 
  -2  13   6      112.19      109.22     20.82 o 
  -1  13   6       57.96       53.90     12.85 o 
   0  13   6       25.74       19.25     24.05 o 
   1  13   6       17.30       27.87     17.33 o 
   2  13   6       38.55       47.20     20.54 o 
   3  13   6      278.89      303.05     25.14 o 
   4  13   6       57.79       41.02     20.22 o 
   5  13   6      285.11      320.25     26.46 o 
   6  13   6      105.24      143.61     24.07 o 
  -7  14   6       22.43       22.12     23.43 o 
  -6  14   6        4.35        8.95     17.57 o 
  -5  14   6        4.69       32.98     18.29 o 
  -4  14   6        9.87       19.61     15.57 o 
  -3  14   6       42.52       52.26     17.68 o 
  -2  14   6      156.51      177.46     25.11 o 
  -1  14   6       32.32       63.12     21.53 o 
   0  14   6      400.92      363.31     24.52 o 
   1  14   6       61.14       80.49     16.65 o 
   2  14   6      212.42      240.56     24.52 o 
   3  14   6       26.95       10.10     15.08 o 
   4  14   6      594.55      523.66     33.69 o 
   5  14   6       43.05       98.09     31.45 o 
  -5  15   6      154.53      256.27     74.13 o 
  -4  15   6       37.86       47.66     21.13 o 
  -3  15   6       94.84      118.16     23.39 o 
  -2  15   6       18.85       -1.42     17.72 o 
  -1  15   6      114.06       92.10     35.94 o 
   0  15   6       41.73       44.10     13.57 o 
   1  15   6        0.35        0.34     21.18 o 
   2  15   6       85.53      123.11     27.28 o 
   3  15   6        4.07       32.81     17.72 o 
   4  15   6      174.58      226.99     40.75 o 
  -4  16   6        2.35       22.64     19.09 o 
  -3  16   6      295.39      313.04     29.45 o 
  -2  16   6        1.02       15.19     19.55 o 
  -1  16   6        4.70       -8.92     22.78 o 
   0  16   6       21.18       63.56     17.26 o 
   1  16   6      133.18      184.28     26.63 o 
   2  16   6       89.49       90.29     21.82 o 
 -11   0   7      285.74      374.81     47.49 o 
  -9   0   7      207.75      216.93     39.15 o 
  -7   0   7      131.16      126.43     30.81 o 
  -5   0   7     1624.53     1381.80     50.70 o 
  -3   0   7      246.73      299.72     25.03 o 
  -1   0   7     3130.97     3326.75     38.18 o 
   1   0   7      936.48      944.73     34.02 o 
   3   0   7     2451.33     2332.94     60.33 o 
   5   0   7     2279.95     2068.52     66.11 o 
   7   0   7      199.06      182.91     30.81 o 
   9   0   7      421.71      406.90     41.08 o 
 -12   1   7        2.18       -8.76     19.50 o 
 -11   1   7       32.67       22.01     21.07 o 
 -10   1   7      137.70      150.95     26.31 o 
  -9   1   7      771.76      719.15     35.39 o 
  -8   1   7      218.49      246.20     19.16 o 
  -7   1   7       19.31       21.50     18.38 o 
  -6   1   7      356.21      311.43     25.18 o 
  -5   1   7      885.34      830.22     29.03 o 
  -4   1   7      644.39      547.92     23.59 o 
  -3   1   7      395.55      439.77     17.43 o 
  -2   1   7      198.42      197.35      8.36 o 
  -1   1   7       55.19       69.80      7.07 o 
   0   1   7      418.78      441.86     12.54 o 
   1   1   7      651.13      735.52     21.77 o 
   2   1   7      135.10      189.28     17.65 o 
   3   1   7      391.93      356.52     21.27 o 
   4   1   7       30.79       34.34     15.43 o 
   5   1   7     1435.32     1317.22     38.09 o 
   6   1   7      574.34      482.32     26.78 o 
   7   1   7      463.15      416.03     27.43 o 
   8   1   7      155.52      159.23     23.82 o 
   9   1   7        8.99       -7.87     15.99 o 
  10   1   7      328.63      301.18     31.22 o 
 -12   2   7       46.71       44.13     22.22 o 
 -11   2   7       16.77       21.18     19.97 o 
 -10   2   7      310.25      352.89     31.54 o 
  -9   2   7        3.86        8.22     15.86 o 
  -8   2   7      491.87      497.86     33.54 o 
  -7   2   7      105.45      111.23     19.97 o 
  -6   2   7      544.21      453.79     26.98 o 
  -5   2   7        6.91        7.69     13.84 o 
  -4   2   7      170.10      178.54     17.89 o 
  -3   2   7       17.01       18.95      7.54 o 
  -2   2   7      156.52      165.38     10.06 o 
  -1   2   7      598.79      635.71     13.35 o 
   0   2   7      284.01      326.06     13.71 o 
   1   2   7      143.48      150.24     14.16 o 
   2   2   7      246.99      254.44     17.36 o 
   3   2   7     2195.93     2052.40     40.36 o 
   4   2   7       18.73        2.60     13.79 o 
   5   2   7       28.57        8.95     14.44 o 
   6   2   7       17.03       -8.68     17.97 o 
   7   2   7        1.40       -7.70     15.88 o 
   8   2   7      298.75      271.49     26.13 o 
   9   2   7       16.97       18.97     15.26 o 
  10   2   7        0.65       22.07     18.27 o 
 -12   3   7        5.11      -15.13     21.18 o 
 -11   3   7       19.03       19.50     19.95 o 
 -10   3   7      206.73      270.44     28.81 o 
  -9   3   7       80.89       66.95     15.25 o 
  -8   3   7      380.94      337.90     20.59 o 
  -7   3   7        2.53       -5.46     12.15 o 
  -6   3   7       92.63      116.78     26.96 o 
  -5   3   7       12.44       -5.18     13.59 o 
  -4   3   7     1047.25     1013.86     79.07 o 
  -3   3   7      378.86      374.59     14.39 o 
  -2   3   7      442.71      436.18     11.12 o 
  -1   3   7      346.98      366.79      9.77 o 
   0   3   7      540.76      595.49     15.97 o 
   1   3   7      320.75      345.42     13.88 o 
   2   3   7      285.68      298.61     15.40 o 
   3   3   7       34.07       32.60     11.31 o 
   4   3   7       33.96       26.69     10.49 o 
   5   3   7      259.44      265.03     18.43 o 
   6   3   7      345.55      289.08     17.46 o 
   7   3   7      132.62      173.39     23.02 o 
   8   3   7       38.00       43.93     19.45 o 
   9   3   7        1.95        1.04     27.92 o 
  10   3   7      296.17      330.89     29.76 o 
 -12   4   7        3.24       -6.82     19.74 o 
 -11   4   7      151.12      189.09     26.76 o 
 -10   4   7       31.69       21.38     20.41 o 
  -9   4   7       88.28      103.23     16.87 o 
  -8   4   7       22.97       21.10     13.95 o 
  -7   4   7      379.30      398.80     37.88 o 
  -6   4   7      664.57      584.52     62.89 o 
  -5   4   7        2.01        3.17     15.35 o 
  -4   4   7       87.93      105.60     11.58 o 
  -3   4   7      226.42      239.31     18.13 o 
  -2   4   7       96.23      135.67     12.03 o 
  -1   4   7      605.07      607.49     25.48 o 
   0   4   7      153.44      193.30     12.96 o 
   1   4   7      848.64      882.86     17.68 o 
   2   4   7       56.27       49.13     10.97 o 
   3   4   7      156.25      174.68     15.18 o 
   4   4   7       35.82       35.56     12.47 o 
   5   4   7      555.80      480.28     27.33 o 
   6   4   7      663.90      561.27     22.97 o 
   7   4   7       95.03      108.98     16.16 o 
   8   4   7       15.25       44.03     17.92 o 
   9   4   7       33.23       16.04     16.91 o 
  10   4   7       42.99       36.61     18.80 o 
 -11   5   7       35.78       33.65     20.19 o 
 -10   5   7       15.14       -9.42     18.08 o 
  -9   5   7      134.53      139.77     18.83 o 
  -8   5   7      464.50      472.46     31.03 o 
  -7   5   7      225.44      244.33     20.09 o 
  -6   5   7     1343.97     1144.43     83.53 o 
  -5   5   7        0.44       -6.94     11.62 o 
  -4   5   7      208.49      211.73     13.98 o 
  -3   5   7      335.69      354.43     15.58 o 
  -2   5   7      197.52      206.10     10.08 o 
  -1   5   7      961.91     1012.53     20.72 o 
   0   5   7      168.49      195.08     11.18 o 
   1   5   7       34.25       25.07      9.86 o 
   2   5   7      179.03      231.02     40.11 o 
   3   5   7        9.45       23.75     21.82 o 
   4   5   7      277.58      279.58     17.76 o 
   5   5   7      471.97      384.93     21.82 o 
   6   5   7       52.13       53.76     13.27 o 
   7   5   7       11.42        1.08     12.59 o 
   8   5   7       71.07       85.51     17.25 o 
   9   5   7        1.65        4.81     17.25 o 
 -11   6   7      123.19      141.84     37.22 o 
 -10   6   7        0.27       12.29     14.50 o 
  -9   6   7      623.74      591.53     26.40 o 
  -8   6   7       54.30       67.77     16.23 o 
  -7   6   7      330.94      307.16     20.10 o 
  -6   6   7      686.40      621.87     65.95 o 
  -5   6   7      253.39      247.71     14.12 o 
  -4   6   7     1053.14     1030.68     51.51 o 
  -3   6   7      644.04      633.30     19.55 o 
  -2   6   7      176.28      188.55     10.35 o 
  -1   6   7       51.82       50.66      8.17 o 
   0   6   7       27.08       17.84      7.91 o 
   1   6   7     1364.16     1350.62     33.52 o 
   2   6   7      206.22      182.82     17.73 o 
   3   6   7       19.92       10.89     12.95 o 
   4   6   7      139.79      163.05     29.52 o 
   5   6   7       14.03       -4.88     10.69 o 
   6   6   7        0.91       13.13     11.47 o 
   7   6   7      271.73      252.69     21.49 o 
   8   6   7        4.99      -18.29     12.19 o 
   9   6   7       64.09       30.19     15.82 o 
 -11   7   7       77.79       82.15     31.45 o 
 -10   7   7       86.44       97.66     21.92 o 
  -9   7   7       95.68       79.67     32.41 o 
  -8   7   7        0.76        0.09     16.80 o 
  -7   7   7        3.46      -14.78     15.65 o 
  -6   7   7      728.37      657.17     37.36 o 
  -5   7   7      264.73      282.27     15.51 o 
  -4   7   7        2.87       -1.80      9.30 o 
  -3   7   7       44.88       30.77     10.06 o 
  -2   7   7      158.11      169.64     10.12 o 
  -1   7   7      136.61      129.96     10.56 o 
   0   7   7     2316.18     2325.39     55.58 o 
   1   7   7      435.46      452.55     19.50 o 
   2   7   7      212.07      218.02     16.05 o 
   3   7   7       17.28        4.85     18.29 o 
   4   7   7       21.46       -9.01     13.16 o 
   5   7   7       20.79       25.98     15.71 o 
   6   7   7       38.47       37.04     12.25 o 
   7   7   7       20.59        1.51     13.26 o 
   8   7   7      139.41      172.42     19.99 o 
   9   7   7       81.84      107.30     18.02 o 
 -10   8   7        3.99      -11.24     17.47 o 
  -9   8   7      107.35      109.63     48.78 o 
  -8   8   7       33.52       34.89     19.45 o 
  -7   8   7       33.67       -0.08     17.92 o 
  -6   8   7       69.61       42.99     18.00 o 
  -5   8   7      433.56      372.63     36.70 o 
  -4   8   7      564.64      502.22     46.37 o 
  -3   8   7     3267.42     3099.38    212.05 o 
  -2   8   7     1018.48      988.60     30.65 o 
  -1   8   7     1603.16     1570.20     42.64 o 
   0   8   7       71.41       72.18      9.14 o 
   1   8   7     2219.81     2218.35     32.90 o 
   2   8   7     1165.69     1072.50     22.88 o 
   3   8   7      756.52      730.32     61.29 o 
   4   8   7      149.44      134.72     19.91 o 
   5   8   7      186.23      207.17     23.55 o 
   6   8   7        1.92        8.46     31.45 o 
   7   8   7        9.25      -10.10     13.27 o 
   8   8   7        1.33        6.92     12.65 o 
 -10   9   7      217.16      302.56     30.86 o 
  -9   9   7        4.94       -6.57     17.47 o 
  -8   9   7      393.10      422.04     29.94 o 
  -7   9   7       42.15       43.72     18.08 o 
  -6   9   7        4.04       -2.21     14.14 o 
  -5   9   7      173.74      170.95     26.22 o 
  -4   9   7      758.92      748.22     55.55 o 
  -3   9   7      616.28      592.63     55.91 o 
  -2   9   7      684.14      654.71     28.72 o 
  -1   9   7       15.49        9.38      8.69 o 
   0   9   7       62.83       78.80     10.88 o 
   1   9   7       39.25       47.73     13.34 o 
   2   9   7      447.46      418.57     19.84 o 
   3   9   7       80.24       96.90     21.18 o 
   4   9   7      182.01      212.22     23.11 o 
   5   9   7       89.45       96.16     19.25 o 
   6   9   7      259.78      240.45     23.15 o 
   7   9   7        1.76      -10.12     13.98 o 
   8   9   7      182.86      200.17     21.55 o 
  -9  10   7       22.86       -3.91     31.77 o 
  -8  10   7        1.25      -30.27     32.41 o 
  -7  10   7       53.11       37.64     24.07 o 
  -6  10   7       43.58       28.34     13.89 o 
  -5  10   7      285.60      248.23     18.83 o 
  -4  10   7      298.49      301.13     18.93 o 
  -3  10   7       70.34       86.77     18.17 o 
  -2  10   7        2.63       -0.20     12.15 o 
  -1  10   7      129.85      164.94     15.48 o 
   0  10   7      252.06      252.89     16.62 o 
   1  10   7       49.32       45.21     11.77 o 
   2  10   7      254.84      215.65     19.88 o 
   3  10   7      157.05      205.82     20.42 o 
   4  10   7       48.39       39.27     16.26 o 
   5  10   7      458.53      464.20     66.75 o 
   6  10   7      140.37      156.07     27.28 o 
   7  10   7      158.54      202.01     43.00 o 
   8  10   7        1.98       25.03     23.75 o 
  -9  11   7      139.22      141.84     39.79 o 
  -8  11   7      155.70      173.93     39.15 o 
  -7  11   7       43.16       21.82     28.24 o 
  -6  11   7       48.76       42.49     16.98 o 
  -5  11   7      210.18      220.07     21.42 o 
  -4  11   7      461.97      436.34     34.98 o 
  -3  11   7      419.88      395.85     34.98 o 
  -2  11   7       56.53       63.76     18.08 o 
  -1  11   7        5.41       12.34      9.87 o 
   0  11   7       17.74       32.66     16.36 o 
   1  11   7       84.80      110.68     15.65 o 
   2  11   7        8.17       -6.68     12.92 o 
   3  11   7      220.42      233.62     22.82 o 
   4  11   7        1.29      -10.70     13.53 o 
   5  11   7       63.70       70.17     17.27 o 
   6  11   7       76.89      112.70     21.10 o 
   7  11   7       19.06        1.93     16.80 o 
  -8  12   7        5.23      -39.79     27.60 o 
  -7  12   7        6.77      -16.04     28.24 o 
  -6  12   7       22.51       40.88     23.75 o 
  -5  12   7       39.17       25.61     17.88 o 
  -4  12   7      107.70      144.28     33.05 o 
  -3  12   7       81.55       83.40     20.54 o 
  -2  12   7      256.28      280.70     26.48 o 
  -1  12   7        2.03       -6.37     19.25 o 
   0  12   7      143.76      179.71     16.71 o 
   1  12   7       89.65      108.24     14.90 o 
   2  12   7        0.49       11.76     14.33 o 
   3  12   7      443.86      436.65     29.20 o 
   4  12   7        1.01       -3.52     14.49 o 
   5  12   7       52.71       64.74     18.34 o 
   6  12   7        6.43       18.87     16.98 o 
  -7  13   7       87.62       55.84     35.94 o 
  -6  13   7      151.16      237.12     72.20 o 
  -5  13   7      198.55      246.79     47.81 o 
  -4  13   7       34.47       48.74     17.68 o 
  -3  13   7       51.31       42.69     19.58 o 
  -2  13   7       29.44       25.16     17.88 o 
  -1  13   7      177.65      221.90     25.18 o 
   0  13   7      220.50      247.52     18.85 o 
   1  13   7       28.09       21.71     20.54 o 
   2  13   7      107.15      149.23     37.22 o 
   3  13   7      170.45      203.71     29.52 o 
   4  13   7       34.62       30.57     21.82 o 
   5  13   7       19.06       10.91     16.96 o 
  -6  14   7       58.41       95.82     31.77 o 
  -5  14   7        0.37       -0.32     17.58 o 
  -4  14   7        0.37      -21.55     15.67 o 
  -3  14   7        8.17        8.13     17.42 o 
  -2  14   7       48.39       14.22     18.14 o 
  -1  14   7      115.55      133.30     51.66 o 
   0  14   7      121.88      170.24     24.46 o 
   1  14   7      131.34      151.56     21.13 o 
   2  14   7        7.70       36.37     25.67 o 
   3  14   7        0.43       18.15     19.90 o 
   4  14   7        7.83       29.36     17.36 o 
  -5  15   7        8.80        1.39     18.88 o 
  -4  15   7       15.82       10.45     18.93 o 
  -3  15   7      109.27      140.35     34.98 o 
  -2  15   7        0.64      -33.69     22.46 o 
  -1  15   7        8.67      -13.66     17.42 o 
   0  15   7       71.12       88.57     29.52 o 
   1  15   7        4.47       21.05     21.50 o 
   2  15   7        7.48       38.40     16.26 o 
   3  15   7      112.54      174.33     22.82 o 
  -2  16   7       91.72       99.67     35.94 o 
  -1  16   7        0.80       17.71     19.26 o 
   0  16   7      121.00      117.45     36.58 o 
 -12   0   8      113.29      132.21     37.87 o 
  -8   0   8     1464.71     1277.82     59.05 o 
  -6   0   8      591.07      481.99     39.79 o 
  -4   0   8     3785.11     3536.96     75.09 o 
  -2   0   8      471.17      522.41     23.75 o 
   0   0   8     5377.45     5464.87     85.36 o 
   2   0   8     5008.00     5217.19     84.72 o 
   4   0   8     1040.89      953.71     46.85 o 
   6   0   8     2927.62     2534.47     78.94 o 
   8   0   8      175.70      238.11     37.22 o 
 -12   1   8        2.36        6.42     26.96 o 
 -11   1   8      312.69      337.27     33.13 o 
 -10   1   8      276.44      293.47     35.30 o 
  -9   1   8       37.98       13.33     20.36 o 
  -8   1   8        0.06      -10.80     16.26 o 
  -7   1   8      110.83      118.09     21.20 o 
  -6   1   8       60.01       74.56     17.47 o 
  -5   1   8      452.03      417.27     24.46 o 
  -4   1   8      106.32      128.54     17.01 o 
  -3   1   8      809.26      805.36     27.43 o 
  -2   1   8      383.87      410.27     14.94 o 
  -1   1   8     1159.23     1187.30     18.56 o 
   0   1   8      487.38      564.33     15.21 o 
   1   1   8      421.80      456.49     20.82 o 
   2   1   8        7.18        5.34     12.68 o 
   3   1   8      118.72      132.61     17.89 o 
   4   1   8      329.65      349.59     27.60 o 
   5   1   8      545.87      556.89     30.81 o 
   6   1   8        6.14       26.63     16.34 o 
   7   1   8       13.68       19.48     17.68 o 
   8   1   8       81.94       61.57     19.89 o 
   9   1   8       50.03       47.79     20.10 o 
 -12   2   8       36.67       77.02     24.96 o 
 -11   2   8       60.94       81.51     24.96 o 
 -10   2   8        1.00      -24.12     18.59 o 
  -9   2   8       14.07       -3.79     13.00 o 
  -8   2   8      133.92      149.43     17.33 o 
  -7   2   8      160.40      158.67     27.28 o 
  -6   2   8      623.25      494.72     26.31 o 
  -5   2   8        4.86       -1.72     15.20 o 
  -4   2   8        0.51        9.59     14.05 o 
  -3   2   8      234.46      237.97     18.59 o 
  -2   2   8        9.81        4.06      8.30 o 
  -1   2   8        0.23       -4.53      6.85 o 
   0   2   8       12.95       13.72      7.41 o 
   1   2   8       70.48       73.44     14.05 o 
   2   2   8     1753.11     1660.07     39.79 o 
   3   2   8      307.85      295.34     20.56 o 
   4   2   8      985.78      885.18     31.30 o 
   5   2   8     1554.36     1359.00     39.45 o 
   6   2   8       13.44        4.91     15.86 o 
   7   2   8      131.49      125.17     21.27 o 
   8   2   8      299.71      300.41     29.50 o 
   9   2   8       37.56       48.36     19.04 o 
 -11   3   8       15.46       24.87     21.32 o 
 -10   3   8       50.06       63.42     22.19 o 
  -9   3   8       46.02       38.23     23.38 o 
  -8   3   8       38.29       29.28     14.70 o 
  -7   3   8      215.65      239.97     21.19 o 
  -6   3   8       35.47       56.88     19.00 o 
  -5   3   8     1240.55     1060.72     34.03 o 
  -4   3   8       20.38       17.33     14.70 o 
  -3   3   8      559.86      579.38     17.81 o 
  -2   3   8      105.86      140.64     12.16 o 
  -1   3   8       68.27       57.27      8.54 o 
   0   3   8        6.95        3.24      7.56 o 
   1   3   8       87.16       98.35     10.16 o 
   2   3   8       73.88       87.35     12.20 o 
   3   3   8       14.10        1.65     12.17 o 
   4   3   8       28.35       21.90     11.13 o 
   5   3   8      179.22      174.04     20.10 o 
   6   3   8      203.40      207.47     23.29 o 
   7   3   8       66.25       63.95     19.04 o 
   8   3   8        0.27      -24.10     16.07 o 
   9   3   8       72.28       54.51     19.12 o 
 -11   4   8       48.31       46.70     22.46 o 
 -10   4   8       27.24       43.72     21.56 o 
  -9   4   8        2.26       -1.11     14.52 o 
  -8   4   8       33.77       27.97     15.53 o 
  -7   4   8      132.90      153.98     17.69 o 
  -6   4   8       59.55       64.13     17.92 o 
  -5   4   8        0.33      -13.62     14.44 o 
  -4   4   8        4.45       -9.66     11.97 o 
  -3   4   8       31.92       22.11     12.77 o 
  -2   4   8      149.13      175.15     13.74 o 
  -1   4   8        2.35        2.64      6.40 o 
   0   4   8       16.91       24.78      7.87 o 
   1   4   8       67.82       66.43      9.95 o 
   2   4   8      199.76      209.97     15.60 o 
   3   4   8       98.05      104.97     13.43 o 
   4   4   8      639.09      582.67     22.25 o 
   5   4   8      569.87      490.79     25.67 o 
   6   4   8      573.52      505.36     22.38 o 
   7   4   8       44.04       37.27     16.07 o 
   8   4   8      324.56      301.20     25.40 o 
   9   4   8        4.48       -6.86     17.92 o 
 -11   5   8       26.29       22.56     20.64 o 
 -10   5   8       35.31       31.44     16.07 o 
  -9   5   8        5.78       20.84     14.67 o 
  -8   5   8       32.55       32.11     15.32 o 
  -7   5   8      469.15      426.03     29.62 o 
  -6   5   8       72.18       62.43     18.35 o 
  -5   5   8      541.96      424.72     41.72 o 
  -4   5   8      118.51      114.48     19.04 o 
  -3   5   8      243.72      251.96     15.14 o 
  -2   5   8      265.07      261.54     15.53 o 
  -1   5   8      865.65      890.50     22.65 o 
   0   5   8       91.93       99.86     12.89 o 
   1   5   8      390.86      400.15     15.11 o 
   2   5   8       26.26       13.03     10.61 o 
   3   5   8       55.77       70.00     13.12 o 
   4   5   8       91.09       83.55     18.12 o 
   5   5   8        1.55      -10.52      9.84 o 
   6   5   8      166.05      197.21     18.85 o 
   7   5   8       37.12       48.68     15.38 o 
   8   5   8       13.66      -11.55     16.34 o 
   9   5   8       43.37       56.71     20.22 o 
 -11   6   8       96.92      114.24     36.58 o 
 -10   6   8       67.76       56.11     29.20 o 
  -9   6   8      123.41      128.92     18.62 o 
  -8   6   8        3.54      -11.22     13.43 o 
  -7   6   8       45.37       47.33     14.92 o 
  -6   6   8      164.79      157.35     16.65 o 
  -5   6   8        0.12       -8.16     12.07 o 
  -4   6   8      224.63      246.56     20.75 o 
  -3   6   8        0.01       -0.93      9.53 o 
  -2   6   8       46.79       54.63     13.29 o 
  -1   6   8      350.43      368.52     13.45 o 
   0   6   8       77.24       99.51     10.51 o 
   1   6   8        0.65        2.51      9.42 o 
   2   6   8       10.97       11.03     12.11 o 
   3   6   8        0.12        2.57     21.18 o 
   4   6   8        3.77       -1.63     10.80 o 
   5   6   8       33.53       40.85     12.56 o 
   6   6   8      572.09      506.92     23.20 o 
   7   6   8       16.98        7.83     16.91 o 
   8   6   8       13.28       22.23     36.90 o 
   9   6   8      123.60      131.67     25.67 o 
 -10   7   8       68.34       98.50     23.34 o 
  -9   7   8       18.07       50.35     19.28 o 
  -8   7   8      214.66      219.84     26.02 o 
  -7   7   8      172.80      221.23     25.67 o 
  -6   7   8      724.97      623.19     25.03 o 
  -5   7   8        7.90        4.69     12.72 o 
  -4   7   8      123.71      117.94     12.69 o 
  -3   7   8     1119.37     1088.03     31.45 o 
  -2   7   8     1871.34     1884.14     54.05 o 
  -1   7   8      472.40      475.39     15.15 o 
   0   7   8      770.51      757.83     29.74 o 
   1   7   8      298.33      300.82     16.13 o 
   2   7   8      270.66      274.14     16.92 o 
   3   7   8       86.63       96.09     22.14 o 
   4   7   8      340.60      278.82     21.01 o 
   5   7   8       69.41       72.44     15.08 o 
   6   7   8       25.54       19.27     17.55 o 
   7   7   8       21.92       17.51     13.45 o 
   8   7   8       42.46       23.11     14.29 o 
 -10   8   8       41.75       18.10     20.41 o 
  -9   8   8      125.42      122.89     24.49 o 
  -8   8   8       59.48       46.57     20.41 o 
  -7   8   8       18.08      -10.34     26.96 o 
  -6   8   8        8.60       -8.56     16.52 o 
  -5   8   8      160.03      163.82     21.78 o 
  -4   8   8       84.62       88.55     14.32 o 
  -3   8   8     2189.85     1971.08     65.23 o 
  -2   8   8      193.63      213.34     17.01 o 
  -1   8   8      713.02      729.90     20.57 o 
   0   8   8        8.37       10.12      7.82 o 
   1   8   8      210.78      205.35     14.98 o 
   2   8   8      123.73      106.93     13.31 o 
   3   8   8      234.74      261.76     30.49 o 
   4   8   8        0.61       -9.20     24.07 o 
   5   8   8      102.44       78.80     17.88 o 
   6   8   8      158.37      135.26     34.00 o 
   7   8   8      323.16      288.68     22.67 o 
   8   8   8        5.21       19.60     14.07 o 
 -10   9   8        6.41       20.96     19.71 o 
  -9   9   8        5.36      -20.47     18.83 o 
  -8   9   8       44.21       62.53     45.25 o 
  -7   9   8      271.18      260.27     27.00 o 
  -6   9   8      124.38      154.35     23.21 o 
  -5   9   8      356.20      334.97     34.98 o 
  -4   9   8      549.73      447.14     30.06 o 
  -3   9   8      625.25      581.37     22.96 o 
  -2   9   8       76.38       89.30     14.06 o 
  -1   9   8      553.90      554.09     28.09 o 
   0   9   8      242.07      250.26     14.34 o 
   1   9   8        1.42        3.76      8.61 o 
   2   9   8      483.71      435.59     20.33 o 
   3   9   8      192.71      230.07     23.39 o 
   4   9   8       27.58       25.22     16.34 o 
   5   9   8      119.16      126.64     21.13 o 
   6   9   8      114.12      110.39     32.09 o 
   7   9   8        0.39       -2.17     13.79 o 
  -9  10   8       24.33        0.88     19.50 o 
  -8  10   8       95.33       53.99     20.92 o 
  -7  10   8       23.28       25.44     20.01 o 
  -6  10   8       57.68       47.87     19.83 o 
  -5  10   8       33.03       27.68     14.06 o 
  -4  10   8      145.71      138.23     16.44 o 
  -3  10   8      145.17      171.12     28.88 o 
  -2  10   8       53.38       44.22     16.72 o 
  -1  10   8       31.90       37.30     15.86 o 
   0  10   8       52.94       73.00     12.62 o 
   1  10   8      171.75      198.50     20.77 o 
   2  10   8       57.44       67.45     25.03 o 
   3  10   8       36.56       18.26     14.94 o 
   4  10   8      246.59      275.94     24.06 o 
   5  10   8       26.97       30.64     15.71 o 
   6  10   8       11.42        4.30     15.61 o 
   7  10   8        1.20        6.33     14.11 o 
  -8  11   8       21.19        5.13     29.52 o 
  -7  11   8       48.21       24.39     28.88 o 
  -6  11   8      107.08       87.28     34.66 o 
  -5  11   8      647.42      640.42    106.22 o 
  -4  11   8      206.86      224.08     21.83 o 
  -3  11   8      251.03      283.19     24.65 o 
  -2  11   8        0.15      -19.18     12.79 o 
  -1  11   8      151.72      169.29     22.22 o 
   0  11   8       67.73       52.46     16.32 o 
   1  11   8       12.83       26.06     14.31 o 
   2  11   8       16.88       12.28     13.07 o 
   3  11   8       16.80       18.47     14.94 o 
   4  11   8      104.20      110.79     20.29 o 
   5  11   8       22.86       21.32     18.04 o 
   6  11   8       15.08       10.02     16.38 o 
  -8  12   8       95.54       41.08     34.02 o 
  -7  12   8       36.02       16.04     30.81 o 
  -6  12   8      214.66      218.21     41.08 o 
  -5  12   8        3.35        0.52     15.88 o 
  -4  12   8      212.77      240.97     25.68 o 
  -3  12   8       18.97      -18.85     18.29 o 
  -2  12   8       19.69       13.08     16.17 o 
  -1  12   8       12.37       -0.81     16.45 o 
   0  12   8      119.56      151.18     22.68 o 
   1  12   8      124.88      131.57     19.58 o 
   2  12   8      217.35      241.73     23.24 o 
   3  12   8      116.73      148.73     21.23 o 
   4  12   8      758.37      726.77     90.17 o 
   5  12   8        5.80        3.49     15.42 o 
  -7  13   8       17.27      -22.46     32.73 o 
  -6  13   8       37.86       56.48     28.88 o 
  -5  13   8       20.97       16.94     28.24 o 
  -4  13   8      319.79      362.63     30.81 o 
  -3  13   8      185.17      235.45     65.14 o 
  -2  13   8        0.79       13.71     21.82 o 
  -1  13   8       71.67       90.69     31.13 o 
   0  13   8      151.90      168.96     24.49 o 
   1  13   8       22.92       42.23     23.75 o 
   2  13   8      195.07      182.42     22.97 o 
   3  13   8       36.38       49.37     20.22 o 
   4  13   8        0.82        0.96     15.88 o 
  -5  14   8       59.46       72.64     20.16 o 
  -4  14   8      153.06      174.58     24.82 o 
  -3  14   8        5.52       19.03     25.99 o 
  -2  14   8      131.84      162.80     25.41 o 
  -1  14   8        0.52      -20.95     20.22 o 
   0  14   8      162.03      154.43     24.49 o 
   1  14   8        1.80       -1.93     23.10 o 
   2  14   8      314.80      364.12     43.32 o 
   3  14   8       31.32       54.07     18.17 o 
  -4  15   8       79.34       58.15     20.51 o 
  -3  15   8        2.68       11.85     18.62 o 
  -2  15   8      122.34      158.19     34.02 o 
  -1  15   8        0.04       15.39     19.64 o 
   0  15   8        0.67      -28.88     19.25 o 
   1  15   8      173.67      209.23     39.79 o 
 -11   0   9       95.11       51.34     35.94 o 
  -9   0   9      528.32      494.83     46.85 o 
  -7   0   9       27.15       21.18     26.31 o 
  -5   0   9      454.30      405.62     37.22 o 
  -3   0   9        0.11      -21.18     19.25 o 
  -1   0   9      759.70      845.63     24.78 o 
   1   0   9      140.02      169.44     24.39 o 
   3   0   9       40.87       53.91     23.75 o 
   5   0   9      313.78      274.69     36.58 o 
   7   0   9       19.94       34.02     28.88 o 
   9   0   9       44.00       -6.42     29.52 o 
 -11   1   9      115.59       92.79     26.07 o 
 -10   1   9        8.61       -6.74     19.51 o 
  -9   1   9      463.07      452.76     31.22 o 
  -8   1   9      171.99      173.38     25.40 o 
  -7   1   9       67.63       60.01     19.97 o 
  -6   1   9       96.76       95.76     25.03 o 
  -5   1   9       19.48       15.75     14.70 o 
  -4   1   9       63.24       62.00     17.47 o 
  -3   1   9      417.59      466.40     24.25 o 
  -2   1   9        3.01      -12.27     11.87 o 
  -1   1   9       96.61      114.24     12.40 o 
   0   1   9      478.80      453.47     15.14 o 
   1   1   9       28.50       51.92     14.05 o 
   2   1   9      949.26      928.89     29.72 o 
   3   1   9       92.87      135.83     19.06 o 
   4   1   9      417.82      393.58     31.13 o 
   5   1   9       52.52       27.61     16.77 o 
   6   1   9       10.35       28.88     15.88 o 
   7   1   9        1.91      -17.83     23.43 o 
   8   1   9       30.55       13.93     18.59 o 
   9   1   9        3.53      -16.87     21.18 o 
 -11   2   9      180.09      217.34     30.57 o 
 -10   2   9      438.02      411.36     43.96 o 
  -9   2   9       88.00      101.62     22.74 o 
  -8   2   9       25.36       13.75     19.50 o 
  -7   2   9      882.10      737.31     47.49 o 
  -6   2   9      298.16      317.03     27.00 o 
  -5   2   9      446.77      410.96     43.32 o 
  -4   2   9      213.02      242.83     21.77 o 
  -3   2   9       29.05       38.29     15.41 o 
  -2   2   9      482.26      462.16     24.28 o 
  -1   2   9        0.41       -9.73      9.37 o 
   0   2   9      723.76      796.07     18.62 o 
   1   2   9        7.31       -0.60      9.85 o 
   2   2   9        4.61        3.35     13.34 o 
   3   2   9     1038.12      951.98     31.93 o 
   4   2   9     1892.46     1696.31     42.43 o 
   5   2   9       94.14       97.72     19.71 o 
   6   2   9       51.32       33.05     17.82 o 
   7   2   9      146.09      185.66     26.22 o 
   8   2   9       11.82        3.18     16.98 o 
   9   2   9      110.18       94.48     50.38 o 
 -11   3   9       84.37      114.63     27.45 o 
 -10   3   9       20.99      -28.24     18.83 o 
  -9   3   9       22.33       31.65     15.46 o 
  -8   3   9       12.56       18.27     14.52 o 
  -7   3   9      775.17      650.95     31.97 o 
  -6   3   9       29.26       22.03     17.47 o 
  -5   3   9       23.12       25.67     23.10 o 
  -4   3   9      182.81      199.08     21.55 o 
  -3   3   9      320.90      343.01     22.91 o 
  -2   3   9      849.69      878.18     22.20 o 
  -1   3   9       78.14       96.08     13.00 o 
   0   3   9      715.72      696.60     17.57 o 
   1   3   9      451.49      430.95     17.84 o 
   2   3   9      226.56      254.93     21.32 o 
   3   3   9       39.21       26.41     14.33 o 
   4   3   9      264.62      259.93     33.37 o 
   5   3   9       15.20        4.05     17.33 o 
   6   3   9       76.99       93.68     31.77 o 
   7   3   9       53.61       38.20     18.83 o 
   8   3   9      165.11      184.12     40.75 o 
   9   3   9       60.23      120.84     23.80 o 
 -11   4   9       69.97       78.70     24.94 o 
 -10   4   9        8.74       12.79     20.47 o 
  -9   4   9      135.63      175.50     20.16 o 
  -8   4   9        2.51        1.41     14.86 o 
  -7   4   9      479.19      429.45     41.28 o 
  -6   4   9       49.32       41.78     18.08 o 
  -5   4   9      202.71      184.64     21.33 o 
  -4   4   9      150.23      194.84     21.55 o 
  -3   4   9      442.56      436.11     24.71 o 
  -2   4   9      349.67      352.35     17.15 o 
  -1   4   9      669.49      714.75     21.68 o 
   0   4   9       11.02       16.78      7.69 o 
   1   4   9      245.25      232.59     13.19 o 
   2   4   9       71.84       66.91     20.01 o 
   3   4   9       81.23      115.28     14.32 o 
   4   4   9      187.16      219.70     18.48 o 
   5   4   9      269.64      275.69     23.94 o 
   6   4   9      284.58      277.89     25.35 o 
   7   4   9      244.73      251.20     35.30 o 
   8   4   9        4.50       13.10     17.68 o 
 -11   5   9       63.96      109.93     25.82 o 
 -10   5   9      106.42      118.13     19.60 o 
  -9   5   9       95.62      108.71     18.10 o 
  -8   5   9       14.10        5.13     14.52 o 
  -7   5   9       61.66       58.09     16.25 o 
  -6   5   9       58.13       34.89     14.48 o 
  -5   5   9      162.82      166.09     21.73 o 
  -4   5   9      790.00      787.00     51.34 o 
  -3   5   9     1016.42     1036.26     32.64 o 
  -2   5   9     3127.53     3286.58     41.28 o 
  -1   5   9        0.23        2.26     11.88 o 
   0   5   9     1205.81     1190.25     27.61 o 
   1   5   9     1020.25      946.58     21.02 o 
   2   5   9      681.00      670.35     21.88 o 
   3   5   9      125.79      111.06     14.37 o 
   4   5   9       69.46       62.69     14.02 o 
   5   5   9      229.29      233.21     19.87 o 
   6   5   9        1.52        3.47     11.40 o 
   7   5   9       44.22       10.01     16.19 o 
   8   5   9      130.29      148.24     23.13 o 
 -10   6   9       33.04       29.02     19.37 o 
  -9   6   9      263.92      335.67     24.59 o 
  -8   6   9       28.60       17.84     15.60 o 
  -7   6   9        1.47       -1.15     14.21 o 
  -6   6   9       10.44        7.03     13.74 o 
  -5   6   9       34.38       21.87     12.71 o 
  -4   6   9      560.58      530.65     26.98 o 
  -3   6   9      283.75      283.70     16.75 o 
  -2   6   9      487.13      471.51     19.10 o 
  -1   6   9      827.95      836.73     23.80 o 
   0   6   9      120.66      172.05     15.60 o 
   1   6   9      112.17      129.93     12.38 o 
   2   6   9       19.77       -6.87      8.39 o 
   3   6   9        6.37        4.71     11.00 o 
   4   6   9       26.10        3.31     15.41 o 
   5   6   9      586.55      513.51     23.40 o 
   6   6   9      112.88      158.41     18.39 o 
   7   6   9       54.40       52.66     14.70 o 
   8   6   9        0.54       -2.11     20.22 o 
 -10   7   9        0.27        1.30     19.74 o 
  -9   7   9       12.96       29.41     19.74 o 
  -8   7   9        0.62      -22.62     16.26 o 
  -7   7   9        9.93        9.67     18.17 o 
  -6   7   9      234.70      223.46     32.41 o 
  -5   7   9        0.03       -0.58     14.23 o 
  -4   7   9      378.59      367.40     19.80 o 
  -3   7   9        3.18       12.66     10.73 o 
  -2   7   9      675.17      686.24     21.84 o 
  -1   7   9        2.21      -12.25     12.54 o 
   0   7   9      407.31      447.72     19.22 o 
   1   7   9       49.57       49.82     11.32 o 
   2   7   9      111.66      130.27     18.63 o 
   3   7   9       97.21       96.03     14.76 o 
   4   7   9       87.53       98.75     15.54 o 
   5   7   9       35.44       38.82     14.33 o 
   6   7   9       57.73       63.88     23.06 o 
   7   7   9        0.42       -9.63     14.22 o 
   8   7   9       23.93       34.83     15.80 o 
 -10   8   9      118.51      198.38     31.77 o 
  -9   8   9      337.96      330.35     30.31 o 
  -8   8   9       25.15       11.25     25.99 o 
  -7   8   9      231.02      212.30     26.52 o 
  -6   8   9       20.78        0.05     17.01 o 
  -5   8   9      160.80      184.02     41.08 o 
  -4   8   9      598.21      525.62     67.39 o 
  -3   8   9      263.50      268.76     18.37 o 
  -2   8   9        0.91       -5.47     11.10 o 
  -1   8   9      329.46      343.42     17.36 o 
   0   8   9        0.00      -14.64      9.76 o 
   1   8   9      300.70      261.50     14.36 o 
   2   8   9      179.00      217.35     16.60 o 
   3   8   9        7.97      -14.76      9.84 o 
   4   8   9       30.04        8.51     11.84 o 
   5   8   9       51.87       69.61     15.30 o 
   6   8   9       85.50       97.41     24.54 o 
   7   8   9      109.82      136.27     18.80 o 
  -9   9   9       71.03       24.75     21.10 o 
  -8   9   9       18.97        8.60     20.65 o 
  -7   9   9        5.67        1.12     18.83 o 
  -6   9   9       67.08       48.33     19.50 o 
  -5   9   9      375.84      323.30     27.84 o 
  -4   9   9        0.26      -21.24     14.16 o 
  -3   9   9       54.57       53.00     14.28 o 
  -2   9   9       46.54       50.47     13.36 o 
  -1   9   9       46.36       28.83     12.27 o 
   0   9   9      218.52      241.74     18.03 o 
   1   9   9        0.04      -12.52     12.32 o 
   2   9   9      388.64      362.17     28.88 o 
   3   9   9      228.88      217.85     20.66 o 
   4   9   9        0.13       18.71     15.42 o 
   5   9   9       16.49       -1.38     12.58 o 
   6   9   9      140.34      136.64     19.60 o 
   7   9   9        0.69       -9.53     13.54 o 
  -8  10   9       20.30       34.72     36.90 o 
  -7  10   9      145.20      201.45     25.64 o 
  -6  10   9      198.97      194.43     26.67 o 
  -5  10   9       16.77       15.11     18.59 o 
  -4  10   9      179.45      202.82     26.92 o 
  -3  10   9       71.34       30.06     16.17 o 
  -2  10   9       12.60       30.69     15.26 o 
  -1  10   9      334.37      299.02     32.73 o 
   0  10   9      123.62      114.86     20.10 o 
   1  10   9      173.09      193.55     35.94 o 
   2  10   9       12.24       -1.10     12.44 o 
   3  10   9       78.31      124.58     20.22 o 
   4  10   9       16.47       29.37     17.65 o 
   5  10   9        4.50       14.76     28.24 o 
   6  10   9       29.21       47.48     18.91 o 
  -8  11   9       61.01       50.70     33.37 o 
  -7  11   9      143.70      152.75     39.15 o 
  -6  11   9      152.89      163.66     38.51 o 
  -5  11   9       21.68       25.03     27.60 o 
  -4  11   9      628.13      560.80     30.33 o 
  -3  11   9      234.66      246.75     25.37 o 
  -2  11   9       82.30      117.68     22.14 o 
  -1  11   9       99.73       87.88     20.19 o 
   0  11   9      394.41      369.96     26.86 o 
   1  11   9       74.58       71.36     19.04 o 
   2  11   9      320.51      341.35     24.12 o 
   3  11   9      102.86       95.46     34.02 o 
   4  11   9       24.86       72.56     29.52 o 
   5  11   9       21.64       67.60     19.27 o 
  -7  12   9       60.62       80.87     34.02 o 
  -6  12   9       45.95       47.49     33.37 o 
  -5  12   9      444.64      421.02     43.64 o 
  -4  12   9       37.86       50.75     18.92 o 
  -3  12   9        4.48        5.51     16.48 o 
  -2  12   9       36.71       48.93     19.00 o 
  -1  12   9        0.01      -23.10     15.40 o 
   0  12   9        0.27       -0.49     17.43 o 
   1  12   9       28.41       -8.99     22.46 o 
   2  12   9       76.29      133.63     25.03 o 
   3  12   9      359.19      368.50     25.86 o 
   4  12   9       16.97       24.57     17.58 o 
  -6  13   9       14.69      -21.82     29.52 o 
  -5  13   9      125.01       99.48     37.22 o 
  -4  13   9        0.03       -2.80     17.65 o 
  -3  13   9       83.26      129.46     29.20 o 
  -2  13   9       45.85       65.60     20.19 o 
  -1  13   9      235.24      259.47     26.98 o 
   0  13   9       68.27       81.89     32.41 o 
   1  13   9       66.32       79.58     25.03 o 
   2  13   9       63.93       70.60     27.60 o 
   3  13   9       40.82      110.15     26.31 o 
  -4  14   9       34.99        3.07     22.14 o 
  -3  14   9      103.86      143.17     24.71 o 
  -2  14   9        3.09      -15.14     29.20 o 
  -1  14   9      136.14      152.42     24.96 o 
   0  14   9        6.62        0.00     23.10 o 
   1  14   9      235.01      314.48     42.36 o 
   2  14   9       56.14       87.28     30.81 o 
 -10   0  10       30.62       53.27     34.02 o 
  -8   0  10       49.69       21.18     30.81 o 
  -6   0  10      566.59      517.29     42.36 o 
  -4   0  10      750.44      729.08     44.28 o 
  -2   0  10       15.03       24.39     19.25 o 
   0   0  10      251.98      260.39     31.45 o 
   2   0  10      662.56      690.58     39.15 o 
   4   0  10       10.16       19.90     22.46 o 
   6   0  10        0.04      -17.97     20.54 o 
   8   0  10        4.54       -3.21     25.03 o 
 -11   1  10        0.28        5.68     23.09 o 
 -10   1  10        9.92        6.16     22.01 o 
  -9   1  10      106.93      106.54     25.40 o 
  -8   1  10       15.99        4.37     18.59 o 
  -7   1  10       21.35       16.69     19.06 o 
  -6   1  10        0.63        9.49     15.99 o 
  -5   1  10      160.40      176.15     22.46 o 
  -4   1  10       19.80       18.42     15.61 o 
  -3   1  10      183.52      180.77     20.56 o 
  -2   1  10        3.13       -6.12     20.22 o 
  -1   1  10      539.55      556.91     26.52 o 
   0   1  10        0.09       -7.18      9.59 o 
   1   1  10     1453.76     1418.59     26.00 o 
   2   1  10        9.05        1.20     21.82 o 
   3   1  10     1679.37     1635.10     41.52 o 
   4   1  10        0.06      -20.75     13.84 o 
   5   1  10        1.41      -11.87     15.88 o 
   6   1  10       12.64        5.13     15.43 o 
   7   1  10       71.08       83.68     20.82 o 
   8   1  10       25.46       26.07     20.65 o 
 -11   2  10        2.08       27.60     33.37 o 
 -10   2  10      170.44      207.60     28.58 o 
  -9   2  10       38.14       40.14     16.14 o 
  -8   2  10      290.44      292.49     34.98 o 
  -7   2  10      255.00      243.29     26.27 o 
  -6   2  10     1202.63     1069.95     49.74 o 
  -5   2  10      107.67      127.39     28.88 o 
  -4   2  10      569.55      520.90     27.89 o 
  -3   2  10      182.74      236.28     22.69 o 
  -2   2  10      346.94      366.10     40.43 o 
  -1   2  10       87.60      109.14     42.36 o 
   0   2  10        0.12        0.57      9.99 o 
   1   2  10       23.60        7.27      9.37 o 
   2   2  10       14.13        0.38     14.44 o 
   3   2  10       37.49       28.56     17.65 o 
   4   2  10      245.15      250.65     66.43 o 
   5   2  10      103.92      102.06     21.55 o 
   6   2  10        4.47        2.25     16.79 o 
   7   2  10       11.94      -10.27     15.71 o 
   8   2  10      128.70       88.10     31.77 o 
 -11   3  10      530.92      594.74     69.64 o 
 -10   3  10      168.59      167.19     28.81 o 
  -9   3  10      105.08      142.09     23.35 o 
  -8   3  10      197.34      212.31     20.49 o 
  -7   3  10       17.82      -10.17     18.27 o 
  -6   3  10        6.63      -14.12     16.26 o 
  -5   3  10      144.62      120.15     19.51 o 
  -4   3  10      123.07      129.84     27.92 o 
  -3   3  10      212.47      228.95     22.89 o 
  -2   3  10      457.64      498.51     26.55 o 
  -1   3  10      870.54      858.54     24.06 o 
   0   3  10      445.52      451.61     20.18 o 
   1   3  10      957.65      963.29     33.27 o 
   2   3  10       48.82       59.37     15.43 o 
   3   3  10      306.64      309.52     24.07 o 
   4   3  10       29.39       18.10     15.42 o 
   5   3  10     1299.30     1213.63     40.84 o 
   6   3  10      372.07      334.47     25.61 o 
   7   3  10      137.09      155.48     24.73 o 
   8   3  10       11.65        2.60     18.59 o 
 -10   4  10        0.27      -19.59     29.20 o 
  -9   4  10        9.72        6.20     21.73 o 
  -8   4  10      429.48      418.16     24.55 o 
  -7   4  10      862.08      737.14     34.45 o 
  -6   4  10        5.39       -7.03     17.17 o 
  -5   4  10      259.21      289.48     24.31 o 
  -4   4  10      514.61      493.42     26.73 o 
  -3   4  10      329.09      296.87     23.09 o 
  -2   4  10      965.94      996.52     33.57 o 
  -1   4  10      254.82      275.38     18.77 o 
   0   4  10      280.82      266.08     17.61 o 
   1   4  10      208.81      232.23     14.49 o 
   2   4  10        8.31       -2.98     10.34 o 
   3   4  10        3.48       -2.47     12.88 o 
   4   4  10      427.81      424.53     29.84 o 
   5   4  10      105.53       96.60     19.83 o 
   6   4  10       50.66       18.15     17.12 o 
   7   4  10      174.44      217.36     26.07 o 
   8   4  10       85.25       69.77     20.35 o 
 -10   5  10       27.66       42.30     17.82 o 
  -9   5  10       15.05        7.78     15.48 o 
  -8   5  10      122.93      142.99     19.55 o 
  -7   5  10        0.06      -16.83     13.40 o 
  -6   5  10       82.83       60.08     21.82 o 
  -5   5  10      157.25      142.99     20.62 o 
  -4   5  10        0.69      -11.47     15.25 o 
  -3   5  10       59.85       80.07     17.26 o 
  -2   5  10      688.78      662.74     28.59 o 
  -1   5  10        0.20      -20.25     13.50 o 
   0   5  10     1003.20     1015.77     26.87 o 
   1   5  10        1.27      -12.11     10.28 o 
   2   5  10      126.20      144.17     12.93 o 
   3   5  10        7.93       10.42     11.12 o 
   4   5  10      167.31      152.06     17.15 o 
   5   5  10      109.93      128.04     21.73 o 
   6   5  10      283.27      306.03     26.67 o 
   7   5  10      145.31      163.21     26.96 o 
 -10   6  10      110.55      106.73     24.91 o 
  -9   6  10       16.60       -6.16     15.45 o 
  -8   6  10      235.14      287.22     23.52 o 
  -7   6  10        9.03       29.60     15.39 o 
  -6   6  10      187.66      193.26     19.87 o 
  -5   6  10       26.81       22.15     15.99 o 
  -4   6  10      296.10      292.72     22.83 o 
  -3   6  10       55.14       71.15     16.72 o 
  -2   6  10      233.24      241.57     21.56 o 
  -1   6  10       81.00       71.11     13.46 o 
   0   6  10        1.35       -1.02     10.85 o 
   1   6  10      150.44      155.85     16.23 o 
   2   6  10      299.01      288.97     15.17 o 
   3   6  10       49.10       54.60     13.33 o 
   4   6  10      411.07      394.40     20.84 o 
   5   6  10       40.41       54.20     22.46 o 
   6   6  10      127.91      115.93     17.57 o 
   7   6  10        3.93       -7.74     17.73 o 
  -9   7  10        1.04      -26.83     17.89 o 
  -8   7  10       30.87        3.53     18.61 o 
  -7   7  10        1.55      -25.44     16.96 o 
  -6   7  10       14.31      -19.18     14.16 o 
  -5   7  10      201.78      178.27     17.95 o 
  -4   7  10        6.86      -11.55     19.90 o 
  -3   7  10      129.16      157.62     20.16 o 
  -2   7  10       82.99       80.58     13.70 o 
  -1   7  10       15.54        5.91     10.54 o 
   0   7  10       79.27       74.87     15.68 o 
   1   7  10       39.46       41.63     12.28 o 
   2   7  10        1.79      -12.96      8.64 o 
   3   7  10       97.89      121.93     13.64 o 
   4   7  10       42.34       44.48     13.96 o 
   5   7  10      421.85      392.84     21.55 o 
   6   7  10        3.63       -2.55     21.02 o 
   7   7  10       99.36      104.87     18.81 o 
  -9   8  10       38.72        6.37     20.16 o 
  -8   8  10      104.47      110.98     27.28 o 
  -7   8  10       32.65       22.46     18.59 o 
  -6   8  10      304.97      299.84     49.10 o 
  -5   8  10      275.54      287.50     27.64 o 
  -4   8  10       45.96       46.93     20.86 o 
  -3   8  10      130.45      117.86     19.95 o 
  -2   8  10      150.86      199.11     38.51 o 
  -1   8  10      151.85      158.85     19.95 o 
   0   8  10       24.34       15.58     12.52 o 
   1   8  10       33.02       26.83     14.25 o 
   2   8  10        0.15       11.69     17.65 o 
   3   8  10        2.82       15.39     10.00 o 
   4   8  10      129.37      158.28     17.52 o 
   5   8  10       70.14       92.67     15.91 o 
   6   8  10      137.43      151.30     31.88 o 
  -8   9  10       78.95       54.37     21.27 o 
  -7   9  10      103.03      101.71     22.69 o 
  -6   9  10       75.77       34.56     21.10 o 
  -5   9  10       29.38       14.42     19.19 o 
  -4   9  10        1.17      -28.88     19.25 o 
  -3   9  10       71.24       33.27     17.92 o 
  -2   9  10       34.51       39.86     13.46 o 
  -1   9  10      113.00      136.49     16.19 o 
   0   9  10       89.65       90.50     14.99 o 
   1   9  10       65.71       85.16     14.50 o 
   2   9  10       24.30       25.67     25.03 o 
   3   9  10       93.25      107.82     31.45 o 
   4   9  10       82.10      101.75     16.84 o 
   5   9  10      118.82      135.24     18.50 o 
   6   9  10        2.57       39.32     14.96 o 
  -8  10  10       19.15       15.36     22.02 o 
  -7  10  10       35.23       16.65     21.07 o 
  -6  10  10      135.03      176.34     66.75 o 
  -5  10  10      631.46      491.62     55.19 o 
  -4  10  10      278.74      271.57     28.04 o 
  -3  10  10      263.49      261.21     39.15 o 
  -2  10  10      225.14      278.99     24.85 o 
  -1  10  10      327.71      360.62     29.20 o 
   0  10  10       45.15       46.60     19.04 o 
   1  10  10       16.54       24.28     16.72 o 
   2  10  10      216.08      206.02     34.02 o 
   3  10  10       26.04       48.61     18.29 o 
   4  10  10        4.57       14.76     27.60 o 
   5  10  10        2.76        4.07     14.58 o 
  -7  11  10       23.51      -19.90     28.88 o 
  -6  11  10       11.69      -20.54     27.60 o 
  -5  11  10       15.36       -1.28     28.88 o 
  -4  11  10      650.37      464.02     46.21 o 
  -3  11  10      148.95      184.99     30.81 o 
  -2  11  10        0.02       -2.02     15.16 o 
  -1  11  10       44.85       48.37     17.82 o 
   0  11  10       25.43        3.32     15.65 o 
   1  11  10      291.07      300.36     40.43 o 
   2  11  10       23.04        8.99     23.75 o 
   3  11  10       42.93       27.99     17.08 o 
   4  11  10      116.69      166.12     34.34 o 
  -6  12  10      366.26      363.26     49.42 o 
  -5  12  10      158.35       71.24     35.30 o 
  -4  12  10       72.63       72.52     32.09 o 
  -3  12  10        3.88       -1.00     16.98 o 
  -2  12  10       18.34      -13.38     14.96 o 
  -1  12  10       14.92        9.50     16.91 o 
   0  12  10       52.91       49.42     18.15 o 
   1  12  10        6.13       37.22     26.31 o 
   2  12  10       26.55       42.36     28.24 o 
   3  12  10       13.42       30.81     27.60 o 
  -5  13  10       12.17       18.61     32.73 o 
  -4  13  10       88.65       46.85     32.73 o 
  -3  13  10        1.57       23.87     26.96 o 
  -2  13  10        0.67       37.48     26.63 o 
  -1  13  10      174.90      221.84     41.40 o 
   0  13  10      134.97      130.27     22.69 o 
   1  13  10      269.92      340.15     46.21 o 
   2  13  10      196.16      160.45     37.22 o 
  -9   0  11       15.55      -15.40     28.24 o 
  -7   0  11      393.40      355.56     41.72 o 
  -5   0  11      213.78      224.63     34.66 o 
  -3   0  11       41.72       29.52     24.39 o 
  -1   0  11      265.61      241.96     28.88 o 
   1   0  11      128.01      140.00     18.54 o 
   3   0  11      173.48      175.21     30.81 o 
   5   0  11       89.85       89.85     31.45 o 
   7   0  11       77.48       93.70     32.73 o 
 -10   1  11       75.85       52.63     24.96 o 
  -9   1  11        1.08       -3.95     20.65 o 
  -8   1  11      320.88      355.22     40.11 o 
  -7   1  11       34.43       18.21     19.95 o 
  -6   1  11       10.33       -6.23     16.52 o 
  -5   1  11       88.65      108.77     20.82 o 
  -4   1  11       41.43       38.53     22.14 o 
  -3   1  11        8.78        2.92     15.16 o 
  -2   1  11        5.72        1.00     13.34 o 
  -1   1  11       22.24       22.46     15.43 o 
   0   1  11      342.46      330.24     23.09 o 
   1   1  11       33.56       34.49     12.47 o 
   2   1  11      251.89      260.92     21.66 o 
   3   1  11      417.13      404.21     26.31 o 
   4   1  11       32.73       52.84     17.43 o 
   5   1  11       97.89      121.29     22.68 o 
   6   1  11      217.79      253.57     28.09 o 
   7   1  11        0.01      -23.14     18.46 o 
 -10   2  11      275.76      309.72     33.05 o 
  -9   2  11       26.43       40.36     15.47 o 
  -8   2  11       17.20       -5.71     20.62 o 
  -7   2  11       90.22       64.16     21.27 o 
  -6   2  11      173.56      172.26     24.04 o 
  -5   2  11      603.48      616.18     30.57 o 
  -4   2  11        1.12      -10.72     14.96 o 
  -3   2  11      361.87      362.04     24.39 o 
  -2   2  11       82.03       74.77     18.15 o 
  -1   2  11      425.57      440.39     25.87 o 
   0   2  11      415.60      420.25     25.16 o 
   1   2  11      182.83      227.51     18.15 o 
   2   2  11      153.00      194.21     17.00 o 
   3   2  11      276.83      294.65     23.59 o 
   4   2  11      124.76      123.36     21.32 o 
   5   2  11       10.45       24.82     22.78 o 
   6   2  11        0.69       -8.54     14.44 o 
   7   2  11       71.67       90.49     22.69 o 
 -10   3  11      249.38      352.37     45.25 o 
  -9   3  11       17.92        7.60     15.02 o 
  -8   3  11        5.19        1.67     19.64 o 
  -7   3  11       38.40       39.51     19.91 o 
  -6   3  11       30.55       13.51     18.08 o 
  -5   3  11      691.50      655.31     31.27 o 
  -4   3  11        2.02       -0.50     15.61 o 
  -3   3  11      196.95      210.71     24.71 o 
  -2   3  11     1053.68     1076.21     36.31 o 
  -1   3  11       94.02       94.11     18.61 o 
   0   3  11      222.75      241.52     22.64 o 
   1   3  11        8.66       13.96     10.67 o 
   2   3  11       73.97       74.76     16.87 o 
   3   3  11      384.10      393.69     26.67 o 
   4   3  11      609.45      593.92     31.52 o 
   5   3  11      351.71      346.80     29.60 o 
   6   3  11       33.15       23.92     18.83 o 
   7   3  11      121.38      148.27     25.18 o 
 -10   4  11       62.55       47.19     25.86 o 
  -9   4  11       31.32        9.56     15.02 o 
  -8   4  11        3.76        6.10     14.90 o 
  -7   4  11       43.30       20.05     20.56 o 
  -6   4  11       33.27       29.74     17.89 o 
  -5   4  11      145.12      161.09     21.78 o 
  -4   4  11        2.06       -5.95     14.49 o 
  -3   4  11      101.00       98.83     34.66 o 
  -2   4  11       20.09       15.08     14.07 o 
  -1   4  11      356.97      398.12     24.96 o 
   0   4  11        5.68       17.36     11.47 o 
   1   4  11      394.95      426.90     34.92 o 
   2   4  11        4.35       -5.40     12.34 o 
   3   4  11        5.61      -28.01     26.63 o 
   4   4  11       93.40       93.66     31.77 o 
   5   4  11        0.12      -15.12     15.08 o 
   6   4  11        0.00      -10.43     17.33 o 
   7   4  11      164.23      126.13     25.64 o 
  -9   5  11       27.39       12.63     16.75 o 
  -8   5  11      309.55      304.05     24.04 o 
  -7   5  11        4.11      -16.51     13.79 o 
  -6   5  11      346.17      321.66     27.74 o 
  -5   5  11       37.00        4.17     16.26 o 
  -4   5  11        0.29      -19.96     13.59 o 
  -3   5  11      312.38      327.92     23.80 o 
  -2   5  11      303.22      315.78     23.37 o 
  -1   5  11     1164.79     1128.86     36.97 o 
   0   5  11       38.36       27.81     12.23 o 
   1   5  11      158.96      162.97     16.78 o 
   2   5  11      242.80      265.60     24.95 o 
   3   5  11      371.41      334.62     23.74 o 
   4   5  11       94.47      134.52     34.66 o 
   5   5  11       38.23       28.36     17.26 o 
   6   5  11       53.17       36.88     20.18 o 
  -9   6  11       10.51      -22.36     18.81 o 
  -8   6  11       11.23      -15.81     15.50 o 
  -7   6  11       79.31       58.63     17.50 o 
  -6   6  11       20.30       -7.34     15.21 o 
  -5   6  11       93.13       72.84     19.06 o 
  -4   6  11       93.75       74.81     19.95 o 
  -3   6  11     1268.88     1201.01     38.05 o 
  -2   6  11       15.63       -0.99     14.05 o 
  -1   6  11      631.55      632.79     29.27 o 
   0   6  11        7.96       13.09     11.73 o 
   1   6  11     1071.90     1040.49     29.39 o 
   2   6  11      631.01      620.23     30.40 o 
   3   6  11       14.38       -1.22      9.71 o 
   4   6  11       49.67       56.32     20.22 o 
   5   6  11      340.31      332.05     30.04 o 
   6   6  11       16.72       23.63     18.92 o 
  -9   7  11       13.80       17.23     21.47 o 
  -8   7  11      168.19      199.31     28.58 o 
  -7   7  11        9.61       -5.99     19.28 o 
  -6   7  11      189.82      207.90     30.81 o 
  -5   7  11       42.37       32.83     14.39 o 
  -4   7  11       23.73       10.12     15.53 o 
  -3   7  11      230.70      207.82     22.83 o 
  -2   7  11       33.52       46.14     16.72 o 
  -1   7  11        0.22        8.86     16.04 o 
   0   7  11      177.49      183.18     17.91 o 
   1   7  11        3.42        1.78     11.58 o 
   2   7  11       71.08       67.91     19.90 o 
   3   7  11        0.42        0.96     30.49 o 
   4   7  11      249.70      264.22     21.75 o 
   5   7  11       13.56       42.54     15.93 o 
   6   7  11      268.24      328.63     28.80 o 
  -8   8  11       26.11       -4.61     23.10 o 
  -7   8  11       64.34       50.72     30.49 o 
  -6   8  11        1.16      -22.50     17.89 o 
  -5   8  11      131.79      140.85     23.74 o 
  -4   8  11      595.66      521.94     78.94 o 
  -3   8  11      684.86      610.35     43.64 o 
  -2   8  11       38.86       30.16     23.10 o 
  -1   8  11      323.05      301.93     23.34 o 
   0   8  11       26.49       31.14     13.69 o 
   1   8  11      499.99      478.28     25.30 o 
   2   8  11       83.66      117.09     15.37 o 
   3   8  11       20.76       16.82     17.01 o 
   4   8  11       23.31       14.54     15.19 o 
   5   8  11       70.12       83.48     16.41 o 
  -8   9  11       38.80       72.99     42.68 o 
  -7   9  11        9.76        8.20     19.95 o 
  -6   9  11       39.76       46.19     20.74 o 
  -5   9  11       67.04       54.58     20.81 o 
  -4   9  11        3.24        8.99     17.36 o 
  -3   9  11        2.08      -20.08     20.86 o 
  -2   9  11      135.62      164.55     26.96 o 
  -1   9  11      126.31      122.70     18.03 o 
   0   9  11        0.05      -19.72     13.98 o 
   1   9  11        4.02      -21.66     14.44 o 
   2   9  11       47.98       68.03     28.88 o 
   3   9  11      203.22      197.03     37.22 o 
   4   9  11      205.07      226.66     19.02 o 
   5   9  11        6.00       24.59     22.64 o 
  -7  10  11       45.48       45.09     38.19 o 
  -6  10  11       85.92       68.49     22.91 o 
  -5  10  11      199.56      188.98     26.13 o 
  -4  10  11      423.90      395.39     30.49 o 
  -3  10  11      499.26      499.96     46.21 o 
  -2  10  11       68.61       78.30     30.81 o 
  -1  10  11      229.83      238.58     25.16 o 
   0  10  11        7.69        4.52     47.49 o 
   1  10  11       13.59       12.28     27.60 o 
   2  10  11       21.38       28.88     26.96 o 
   3  10  11       59.28      134.14     33.37 o 
   4  10  11        5.53       18.61     27.60 o 
  -6  11  11        6.61       28.88     32.09 o 
  -5  11  11      425.96      404.98     49.42 o 
  -4  11  11      184.20      205.38     38.51 o 
  -3  11  11       50.34       28.24     28.24 o 
  -2  11  11       73.41       60.33     27.60 o 
  -1  11  11        6.65       -2.07     17.08 o 
   0  11  11        0.62       20.74     17.36 o 
   1  11  11       20.95       21.82     25.67 o 
   2  11  11        0.08        5.78     25.67 o 
   3  11  11      175.61      170.08     35.30 o 
  -5  12  11        0.30      -37.87     26.31 o 
  -4  12  11       94.60      123.87     36.58 o 
  -3  12  11        2.67        4.49     27.60 o 
  -2  12  11        8.74       30.16     28.24 o 
  -1  12  11        1.26        6.04     25.67 o 
   0  12  11       54.42       65.08     19.28 o 
   1  12  11        2.75      -19.90     23.75 o 
  -8   0  12      402.72      370.96     48.13 o 
  -6   0  12       39.51        1.28     26.96 o 
  -4   0  12       69.69       66.75     28.24 o 
  -2   0  12      565.85      518.57     41.08 o 
   0   0  12      546.31      584.68     42.36 o 
   2   0  12       43.27       17.97     21.82 o 
   4   0  12      920.75      974.25     53.27 o 
   6   0  12       36.53       12.84     26.31 o 
  -9   1  12      387.84      395.96     36.75 o 
  -8   1  12       41.46       13.48     21.78 o 
  -7   1  12       34.95       -0.56     19.28 o 
  -6   1  12      197.72      165.17     26.09 o 
  -5   1  12      160.19      181.34     22.64 o 
  -4   1  12      108.29      106.79     21.10 o 
  -3   1  12      939.81      914.77     36.30 o 
  -2   1  12        6.66        1.93     15.43 o 
  -1   1  12       10.02        7.17     15.16 o 
   0   1  12       91.34      102.75     18.73 o 
   1   1  12       30.38       35.94     15.61 o 
   2   1  12      434.58      414.16     21.86 o 
   3   1  12        9.82        9.68     16.17 o 
   4   1  12      131.58      130.17     22.43 o 
   5   1  12       62.58       61.48     19.74 o 
   6   1  12       11.70        9.36     22.78 o 
  -9   2  12        1.06       -2.46     22.18 o 
  -8   2  12       34.81        1.05     20.36 o 
  -7   2  12       31.50       17.65     18.61 o 
  -6   2  12      407.07      404.25     68.03 o 
  -5   2  12       55.67       66.88     19.91 o 
  -4   2  12       11.95       -5.28     15.08 o 
  -3   2  12      650.35      641.01     31.08 o 
  -2   2  12      924.35      927.83     35.85 o 
  -1   2  12      324.17      317.67     23.37 o 
   0   2  12      136.01      143.07     21.27 o 
   1   2  12      174.26      219.29     23.13 o 
   2   2  12      623.71      636.99     25.56 o 
   3   2  12        7.89       -7.92     19.25 o 
   4   2  12      133.00      121.35     22.91 o 
   5   2  12       72.12       59.84     20.16 o 
   6   2  12       14.51       28.98     19.25 o 
  -9   3  12       86.59      150.76     48.09 o 
  -8   3  12       26.72       -5.86     21.73 o 
  -7   3  12       20.78       38.13     31.13 o 
  -6   3  12       38.92        4.13     18.59 o 
  -5   3  12      376.86      340.48     27.43 o 
  -4   3  12      596.06      559.02     29.95 o 
  -3   3  12        2.57      -18.82     14.50 o 
  -2   3  12      203.70      245.41     24.95 o 
  -1   3  12        3.36       -3.64     13.98 o 
   0   3  12      131.58      109.42     19.95 o 
   1   3  12        6.29      -13.64     14.18 o 
   2   3  12        0.33       -5.84     11.29 o 
   3   3  12      101.40      118.09     28.88 o 
   4   3  12       78.18       88.71     20.62 o 
   5   3  12       30.45       61.91     20.19 o 
   6   3  12        2.43        8.91     18.59 o 
  -9   4  12        9.34       10.66     16.51 o 
  -8   4  12        8.08      -30.24     20.16 o 
  -7   4  12       22.87        2.37     19.28 o 
  -6   4  12       31.32       22.28     19.50 o 
  -5   4  12        0.63      -16.69     21.82 o 
  -4   4  12      562.79      548.98     33.05 o 
  -3   4  12       47.18       41.84     16.77 o 
  -2   4  12        1.35       -9.16     14.49 o 
  -1   4  12       13.25       17.78     15.61 o 
   0   4  12      267.55      282.20     23.82 o 
   1   4  12        0.39      -17.95     11.97 o 
   2   4  12      136.97      144.02     17.51 o 
   3   4  12        8.49       -1.14     18.29 o 
   4   4  12        2.70        1.96     24.39 o 
   5   4  12       42.12        0.85     31.45 o 
   6   4  12       11.94       25.54     43.32 o 
  -9   5  12       70.68      145.18     46.47 o 
  -8   5  12      159.38      151.83     20.89 o 
  -7   5  12     1409.66     1139.69     43.99 o 
  -6   5  12      294.40      268.71     28.23 o 
  -5   5  12       82.17       83.04     20.86 o 
  -4   5  12       17.12        5.92     16.04 o 
  -3   5  12        0.20      -17.41     26.96 o 
  -2   5  12       57.89       71.02     25.35 o 
  -1   5  12       24.70       33.10     20.86 o 
   0   5  12       92.92       89.21     19.06 o 
   1   5  12       65.36       83.21     20.47 o 
   2   5  12        1.68       17.31     12.79 o 
   3   5  12      727.61      794.79     35.57 o 
   4   5  12       65.13       73.31     20.05 o 
   5   5  12       83.52       77.12     20.35 o 
  -8   6  12       44.61       31.66     16.46 o 
  -7   6  12        5.13        5.43     18.84 o 
  -6   6  12       21.73        1.59     18.34 o 
  -5   6  12        4.67       -7.80     19.57 o 
  -4   6  12       85.54       86.64     21.78 o 
  -3   6  12      113.23       87.85     19.45 o 
  -2   6  12      143.46      165.63     24.07 o 
  -1   6  12      106.67      100.06     26.96 o 
   0   6  12      291.88      310.35     24.49 o 
   1   6  12       89.00      108.42     15.86 o 
   2   6  12      241.58      273.54     20.37 o 
   3   6  12       35.66       31.92     17.82 o 
   4   6  12      146.10      161.69     52.31 o 
   5   6  12      243.40      250.91     29.40 o 
  -8   7  12       58.30       45.35     23.74 o 
  -7   7  12      167.20      154.16     25.76 o 
  -6   7  12        3.33        3.83     27.92 o 
  -5   7  12      276.50      276.62     40.43 o 
  -4   7  12       20.35       -1.89     16.45 o 
  -3   7  12      170.03      212.29     31.13 o 
  -2   7  12      310.86      322.08     30.81 o 
  -1   7  12        7.00       18.93     17.01 o 
   0   7  12        3.31       15.40     23.10 o 
   1   7  12      159.16      166.27     17.91 o 
   2   7  12       96.25       94.40     18.44 o 
   3   7  12       36.28       27.70     18.66 o 
   4   7  12       59.15       70.06     18.15 o 
   5   7  12      286.14      336.51     30.81 o 
  -7   8  12       39.45       30.33     60.97 o 
  -6   8  12        2.58      -35.67     25.99 o 
  -5   8  12        0.41       -2.18     18.14 o 
  -4   8  12       26.91       30.48     18.46 o 
  -3   8  12        0.03      -29.84     19.90 o 
  -2   8  12        0.38      -23.75     21.18 o 
  -1   8  12      132.91      163.02     31.45 o 
   0   8  12      237.55      237.47     34.02 o 
   1   8  12       33.47       51.45     19.08 o 
   2   8  12       17.53       26.75     22.19 o 
   3   8  12        2.55       40.21     17.63 o 
   4   8  12        0.02       15.67     24.07 o 
  -7   9  12      279.15      303.80     32.84 o 
  -6   9  12        0.69        6.74     20.42 o 
  -5   9  12       16.16        3.32     21.18 o 
  -4   9  12       50.90       35.45     20.10 o 
  -3   9  12       16.59       -6.41     20.54 o 
  -2   9  12       73.95       82.86     19.91 o 
  -1   9  12       24.37       41.72     23.75 o 
   0   9  12       13.42       14.34     23.75 o 
   1   9  12        2.84       32.11     16.45 o 
   2   9  12      149.82      207.30     37.22 o 
   3   9  12      269.60      335.02     45.57 o 
  -6  10  12       16.19        6.80     21.66 o 
  -5  10  12       64.49       24.22     20.74 o 
  -4  10  12        3.00      -22.46     24.39 o 
  -3  10  12        9.69      -16.69     26.31 o 
  -2  10  12       92.86       66.11     32.73 o 
  -1  10  12       10.03       33.37     26.96 o 
   0  10  12      287.36      380.66     27.89 o 
   1  10  12        3.03       28.88     24.39 o 
   2  10  12      180.42      183.55     37.22 o 
  -4  11  12       61.90        1.93     28.88 o 
  -3  11  12       45.28       50.70     30.81 o 
  -2  11  12        0.64       12.19     26.31 o 
  -1  11  12        3.24       32.73     26.96 o 
   0  11  12       18.09       20.80     18.61 o 
   1  11  12       98.04      163.66     34.02 o 
  -9   0  13       51.20       10.27     34.66 o 
  -7   0  13       17.81       36.58     31.45 o 
  -5   0  13       74.52       30.81     24.39 o 
  -3   0  13     1475.44     1450.47     63.54 o 
  -1   0  13      126.98      157.88     32.09 o 
   1   0  13       57.04       31.45     24.39 o 
   5   0  13        4.82        4.49     28.24 o 
  -9   1  13        0.30      -28.58     21.98 o 
  -8   1  13       95.52       58.30     26.07 o 
  -7   1  13       60.02       30.19     20.16 o 
  -6   1  13      221.64      241.58     28.34 o 
  -5   1  13       17.35        7.70     18.15 o 
  -4   1  13       64.37       75.94     40.75 o 
  -3   1  13      131.44      123.51     21.07 o 
  -2   1  13       28.35       12.49     17.01 o 
  -1   1  13       13.30      -10.39     15.16 o 
   0   1  13      125.50      162.54     23.55 o 
   1   1  13      109.35      129.01     20.74 o 
   2   1  13        1.55      -20.00     13.34 o 
   3   1  13      297.89      254.79     38.51 o 
   4   1  13       32.37       28.56     22.14 o 
   5   1  13        0.87       27.77     19.25 o 
  -8   2  13      182.17      168.87     29.49 o 
  -7   2  13       16.08       -0.87     25.35 o 
  -6   2  13        7.36       -5.47     19.00 o 
  -5   2  13       59.14       21.16     29.20 o 
  -4   2  13       30.70       24.10     18.34 o 
  -3   2  13       20.19        9.33     15.71 o 
  -2   2  13      590.80      614.37     37.55 o 
  -1   2  13       43.68       25.59     20.22 o 
   0   2  13      161.66      170.43     23.13 o 
   1   2  13       42.01       36.98     17.92 o 
   2   2  13       47.36       23.90     16.11 o 
   3   2  13       60.12       88.65     19.25 o 
   4   2  13       64.58       78.30     28.24 o 
   5   2  13       43.30       90.86     24.71 o 
  -8   3  13      164.10      160.81     29.03 o 
  -7   3  13      111.62       82.79     23.60 o 
  -6   3  13       59.47       70.60     22.24 o 
  -5   3  13       34.40       59.59     20.62 o 
  -4   3  13      503.57      534.61     31.52 o 
  -3   3  13        0.00      -19.92     14.16 o 
  -2   3  13      381.52      385.69     27.43 o 
  -1   3  13       37.56       37.51     17.89 o 
   0   3  13      174.98      200.69     24.73 o 
   1   3  13      873.74      897.65     37.67 o 
   2   3  13       53.55       45.70     21.82 o 
   3   3  13       71.90      109.82     20.86 o 
   4   3  13        4.11       17.33     24.39 o 
   5   3  13       17.25       32.92     37.55 o 
  -8   4  13       94.92       90.98     26.31 o 
  -7   4  13       11.66        2.86     19.83 o 
  -6   4  13       59.71       40.58     21.07 o 
  -5   4  13       66.52       71.97     41.08 o 
  -4   4  13       44.36       48.06     19.19 o 
  -3   4  13      139.54      123.65     23.75 o 
  -2   4  13        0.21      -18.67     15.16 o 
  -1   4  13      192.37      190.26     23.74 o 
   0   4  13        9.45       -3.53     15.43 o 
   1   4  13      653.14      647.12     33.09 o 
   2   4  13       94.25       86.15     19.28 o 
   3   4  13       61.94       89.62     20.36 o 
   4   4  13        2.41        9.54     39.15 o 
  -8   5  13      145.22      171.08     21.68 o 
  -7   5  13       21.98      -20.62     19.45 o 
  -6   5  13      345.07      371.83     31.42 o 
  -5   5  13        0.44       -2.57     24.39 o 
  -4   5  13       95.42      110.77     36.58 o 
  -3   5  13      141.54      171.00     37.87 o 
  -2   5  13      141.98      148.68     24.39 o 
  -1   5  13        4.35      -13.48     21.82 o 
   0   5  13      109.84      107.18     21.52 o 
   1   5  13      206.14      258.71     25.61 o 
   2   5  13       10.00       10.24     15.61 o 
   3   5  13       26.10       29.15     17.08 o 
   4   5  13      265.62      303.09     28.30 o 
  -7   6  13      120.93      135.20     22.64 o 
  -6   6  13       53.03       27.51     20.56 o 
  -5   6  13       23.76       14.98     17.43 o 
  -4   6  13        2.12      -27.92     18.61 o 
  -3   6  13      122.91      168.63     38.19 o 
  -2   6  13       60.03       35.23     17.89 o 
  -1   6  13      340.58      357.56     26.78 o 
   0   6  13       40.02       13.60     14.96 o 
   1   6  13      159.55      221.91     38.19 o 
   2   6  13       75.87       84.55     15.86 o 
   3   6  13      400.04      340.35     26.98 o 
   4   6  13       94.12       90.54     20.74 o 
  -7   7  13       51.38       57.80     23.85 o 
  -6   7  13      106.95      119.42     48.46 o 
  -5   7  13      142.33       75.73     32.73 o 
  -4   7  13      353.05      334.38     41.08 o 
  -3   7  13       15.21       -2.96     16.07 o 
  -2   7  13      264.51      263.48     28.24 o 
  -1   7  13        0.47      -11.60     24.71 o 
   0   7  13        7.68       20.06     34.34 o 
   1   7  13       39.39       69.58     17.43 o 
   2   7  13        1.05       13.49     31.16 o 
   3   7  13      158.41      194.85     19.40 o 
  -6   8  13        6.78       -6.28     20.86 o 
  -5   8  13        0.46      -17.34     17.89 o 
  -4   8  13       62.75       70.55     21.82 o 
  -3   8  13       27.54       66.75     28.88 o 
  -2   8  13      399.34      351.71     37.22 o 
  -1   8  13       45.19       73.17     28.88 o 
   0   8  13        6.64      -18.61     20.54 o 
   1   8  13      118.55      148.26     30.16 o 
   2   8  13      234.98      268.11     20.74 o 
  -5   9  13       31.48        0.96     31.13 o 
  -4   9  13       88.17       51.88     21.10 o 
  -3   9  13       21.53       -0.71     18.80 o 
  -2   9  13       66.87      122.01     38.51 o 
  -1   9  13       67.15       42.36     23.75 o 
   0   9  13       31.54       12.19     25.03 o 
  -3  10  13       10.00      -31.45     28.88 o 
  -2  10  13       50.63       73.81     30.16 o 
  -1  10  13      195.56      231.05     39.79 o 
   0  10  13      162.14      277.90     38.51 o 
  -6   0  14      184.89      217.57     41.72 o 
  -4   0  14       65.15       77.02     31.45 o 
  -2   0  14       15.15       16.04     25.03 o 
   0   0  14      105.34       89.85     29.52 o 
   2   0  14      480.26      456.32     41.72 o 
  -7   1  14      195.40      174.56     28.81 o 
  -6   1  14       86.34       73.76     29.20 o 
  -5   1  14      340.11      358.24     28.75 o 
  -4   1  14      316.83      315.73     26.55 o 
  -3   1  14      199.25      254.33     28.24 o 
  -2   1  14        0.81       -2.94     16.52 o 
  -1   1  14      127.16      138.85     34.98 o 
   0   1  14       42.75       38.53     17.47 o 
   1   1  14      176.84      207.65     25.40 o 
   2   1  14       13.04        4.81     16.37 o 
   3   1  14       63.94       84.72     19.64 o 
   4   1  14        2.81        7.70     21.82 o 
  -7   2  14      308.93      272.62     31.06 o 
  -6   2  14        0.02        3.72     19.91 o 
  -5   2  14        5.63      -15.50     17.88 o 
  -4   2  14      334.57      312.89     26.78 o 
  -3   2  14        2.96       -2.43     17.17 o 
  -2   2  14       23.67      -17.53     15.81 o 
  -1   2  14        0.39       -0.03     17.08 o 
   0   2  14        1.80       -9.23     14.25 o 
   1   2  14       99.61      103.35     20.65 o 
   2   2  14      128.82      151.87     22.18 o 
   3   2  14        2.78        2.74     14.96 o 
  -7   3  14       73.49       66.60     24.28 o 
  -6   3  14        2.15      -10.14     18.14 o 
  -5   3  14       62.27       43.65     28.56 o 
  -4   3  14       49.53       37.82     19.71 o 
  -3   3  14      343.25      350.78     40.75 o 
  -2   3  14       24.65       11.18     17.47 o 
  -1   3  14      283.91      296.99     35.94 o 
   0   3  14      527.53      541.25     31.54 o 
   1   3  14        4.97       -5.79     17.01 o 
   2   3  14      133.34      143.36     21.55 o 
   3   3  14      136.77      106.98     21.55 o 
  -7   4  14        9.35        2.22     21.27 o 
  -6   4  14       59.44       26.68     26.96 o 
  -5   4  14       11.42       32.73     19.97 o 
  -4   4  14      182.41      168.72     25.18 o 
  -3   4  14        3.51       -4.41     16.91 o 
  -2   4  14       49.44       58.27     19.64 o 
  -1   4  14       44.69       42.47     18.83 o 
   0   4  14      484.83      464.14     29.49 o 
   1   4  14        0.53      -16.04     25.35 o 
   2   4  14        7.76       17.52     16.56 o 
   3   4  14       87.87      165.30     23.29 o 
  -6   5  14        1.48      -28.64     19.09 o 
  -5   5  14        0.75      -32.66     23.10 o 
  -4   5  14       58.51       51.20     19.83 o 
  -3   5  14      169.33      187.51     24.95 o 
  -2   5  14       94.88       96.44     21.77 o 
  -1   5  14      111.03      137.94     30.49 o 
   0   5  14      236.32      292.02     27.91 o 
   1   5  14       99.95      130.84     24.07 o 
   2   5  14        0.82       -9.36     19.57 o 
  -6   6  14       56.13        1.93     21.33 o 
  -5   6  14       34.59       22.39     20.56 o 
  -4   6  14       10.09      -19.07     16.45 o 
  -3   6  14       18.17       -2.49     32.09 o 
  -2   6  14       10.50        2.73     18.93 o 
  -1   6  14       43.08       23.75     18.15 o 
   0   6  14      310.92      333.87     29.21 o 
   1   6  14       63.67       54.58     18.34 o 
   2   6  14       46.16       97.19     27.92 o 
  -5   7  14       12.63      -40.43     26.96 o 
  -4   7  14        2.31       12.19     26.96 o 
  -3   7  14        7.80       -7.88     16.65 o 
  -2   7  14        5.43      -25.19     16.79 o 
  -1   7  14      108.60      172.53     23.29 o 
   0   7  14        3.51       34.52     17.47 o 
   1   7  14        1.60        9.63     17.47 o 
  -3   8  14       22.93       21.82     26.31 o 
  -2   8  14       90.98       18.61     25.03 o 
  -1   8  14       13.13       30.81     26.31 o 
   0   8  14      317.79      401.12     39.79 o 
  -5   0  15     1176.56     1062.82     63.54 o 
  -3   0  15      250.37      336.30     44.93 o 
  -1   0  15      681.60      711.76     52.63 o 
   1   0  15       55.98       20.54     27.60 o 
  -6   1  15      113.46       91.76     26.27 o 
  -5   1  15       18.96        0.57     23.10 o 
  -4   1  15      254.97      274.27     30.37 o 
  -3   1  15      552.64      522.33     32.21 o 
  -2   1  15      136.37      165.65     25.41 o 
  -1   1  15        4.00      -27.32     18.61 o 
   0   1  15      262.62      255.98     28.79 o 
   1   1  15       58.23       50.88     19.57 o 
  -5   2  15        2.19       14.16     20.20 o 
  -4   2  15       57.30       27.07     20.62 o 
  -3   2  15        8.32        9.42     17.92 o 
  -2   2  15        8.67      -10.91     17.25 o 
  -1   2  15      105.39       91.64     22.01 o 
   0   2  15        0.09       23.95     21.82 o 
   1   2  15       28.43       43.48     19.37 o 
  -5   3  15        0.09       -2.59     19.04 o 
  -4   3  15      320.47      359.36     32.84 o 
  -3   3  15       26.14        6.48     17.36 o 
  -2   3  15      149.47      193.31     25.37 o 
  -1   3  15       39.42       19.01     18.08 o 
   0   3  15       64.24      121.00     21.66 o 
   1   3  15       64.22       88.01     34.66 o 
  -5   4  15      143.67      148.68     26.55 o 
  -4   4  15       31.07       41.23     21.92 o 
  -3   4  15        0.54      -33.64     26.63 o 
  -2   4  15        7.68       18.34     20.16 o 
  -1   4  15        1.59       10.65     33.05 o 
   0   4  15       22.46       29.99     19.74 o 
  -4   5  15       22.26       -0.63     19.04 o 
  -3   5  15      169.71      190.74     25.57 o 
  -2   5  15       43.40        8.89     22.14 o 
  -1   5  15       14.92       24.04     18.14 o 
   0   5  15       54.03       81.93     40.43 o 
                                                 
